# Supplementary material for: Waist-to-hip circumference and waist-to-height ratio could strongly predict glycemic control than body mass index among adult patients with diabetes in Ethiopia: ROC analysis
Source: PLoS One. 2022 Nov 9;17(11):e0273786. doi: 10.1371/journal.pone.0273786 (PMC9645629; doi:10.1371/journal.pone.0273786)
Supplement: S1 Table — (XLSX) [file pone.0273786.s001.xlsx]

## Sheet: S1 Table
	S1 Table. The detail dataset for assessing predictive performance of anthropometric indices of obesity for glycemic control in eastern Ethiopia
ID	Sex	Age in years	Residence	Religion	Marital status	Educational status	Currently working	Occupation	Type of diabetes mellitus	How many years after you diagnosed for diabetes?	Do you have personal blood glucose monitoring device?	Do you have any other comorbidities?	If yes for the above question, which comorbidity do you have?	HTN	TB	Heart_ds	AIDS	Other comorbidity	Current DM treatment	Which oral hypoglycemic medication is used	For how long (in years) do you take the medication?	Do you currently drink alcohol?	Currently, do you smoke cigarette?	Do you chew khat?	Do you have regular physical activity?	If your answer to previous question is yes, how often do you do physical activity?	Do you ever forgot your diabetes medication?	Are you careless at times about taking your diabetes medication?	When you feel better do you sometimes stop taking diabetes medication?	Sometimes if you feel worse when you take your diabetic medication, do you stop taking it?	systolic BP	Diastolic Blood pressure	Weight in Kilogram	Height in centimeter	Waist circumference in centimeter	Hip circumference in Centimeter	FBS in mg/dl	Recent HbA1C measurement (if available) in percent	WHCR	BMI
38	Female	19	Urban	Orthodox	Single	College and above	Yes	Self/Private	Type 1 diabetes Mellitus	1	Yes	No							Insulin		-1	No	No	No	Yes	Daily less than 30 min	No	No	No	No	117	69	52	169	90	98	142	7	0.918367	18.2066
197	Female	19	Urban	Muslim	Married	Grade 8-12	No		Type 1 diabetes Mellitus	0	No	No							Insulin		0	No	No	No	Yes	Daily less than 30 min	No	No	No	No	98	59	49	159	100	89	176	9	1.1236	19.3821
378	Female	19	Urban	Muslim	Married	Grade 8-12	No		Type 1 diabetes Mellitus	0	No	No							Insulin		0	No	No	No	Yes	Daily less than 30 min	No	No	No	No	100	60	51	160	101	91	178	9	1.10989	19.9219
189	Female	39	Urban	Muslim	Married	Primary school	No		Type 2 diabetes Mellitus	0	Yes	No							Oral hypoglycemic agents	Metformin 1000mg p.o bid	0	No	No	No	Yes	Daily less than 30 min	No	No	No	No	74	60	61	158	125	117	98	8	1.06838	24.4352
195	Female	39	Urban	Protestant	Married	College and above	Yes		Type 2 diabetes Mellitus	0	Yes	No							Oral hypoglycemic agents	Metformin 500mg p.o bid	0	No	No	No	Yes	Daily less than 30 min	No	No	No	No	100	69	59	158	120	100	113	8	1.2	23.634
370	Female	39	Urban	Muslim	Married	Primary school	No		Type 2 diabetes Mellitus	0	Yes	No							Oral hypoglycemic agents	Metformin 1000mg p.o bid	0	No	No	No	Yes	Daily less than 30 min	No	No	No	No	76	61	63	159	126	119	100	8	1.05882	24.9199
376	Female	39	Urban	Muslim	Married	College and above	Yes		Type 2 diabetes Mellitus	0	Yes	No							Oral hypoglycemic agents	Metformin 500mg p.o bid	0	No	No	No	Yes	Daily less than 30 min	No	No	No	No	102	70	61	159	121	102	115	8	1.18627	24.1288
212	Female	51	Urban	Orthodox	Married	Primary school	Yes	Self/Private	Type 2 diabetes Mellitus	0	Yes	No							Oral hypoglycemic agents	Metformin 1000mg p.o bid	0	No	No	No	Yes	Occasionally	No	No	No	No	107	63	49	154	100	90	103	8	1.11111	20.6612
393	Female	51	Urban	Orthodox	Married	Primary school	Yes	Self/Private	Type 2 diabetes Mellitus	0	Yes	No							Oral hypoglycemic agents	Metformin 1000mg p.o bid	0	No	No	No	Yes	Occasionally	No	No	No	No	109	64	51	155	101	92	105	8	1.09783	21.2279
222	Female	52	Urban	Orthodox	Married	Grade 8-12	No		Type 2 diabetes Mellitus	0	Yes	No							Oral hypoglycemic agents	Metformin 1000mg p.o bid	0	No	No	No	Yes	Daily less than 30 min	No	No	No	No	142	76	56	157	106	94	310	10	1.12766	22.719
169	Female	60	Urban	Orthodox	Divorced	Primary school	No		Type 2 diabetes Mellitus	0	No	No							Oral hypoglycemic agents	Metformin 500mg p.o bid	0	No	No	No	Yes	Occasionally	No	No	No	No	101	54	49	152	99	89	237	9	1.11236	21.2084
350	Female	60	Urban	Orthodox	Divorced	Primary school	No		Type 2 diabetes Mellitus	0	No	No							Oral hypoglycemic agents	Metformin 500mg p.o bid	0	No	No	No	Yes	Occasionally	No	No	No	No	103	55	51	153	100	91	239	9	1.0989	21.7865
108	Female	18	Urban	Muslim	Single	Primary school	No		Type 1 diabetes Mellitus	1	Yes	No							Insulin		1	No	No	No	Yes	Daily (>=30 min)	No	No	No	No	123	75	35	146	65	69	289		0.942029	16.4196
302	Female	18	Urban	Muslim	Single	Primary school	No		Type 1 diabetes Mellitus	1	Yes	No							Insulin		1	No	No	No	Yes	Daily (>=30 min)	No	No	No	No	115	75	35	146	65	69	276		0.942029	16.4196
131	Female	18	Urban	Muslim	Single	Primary school	No		Type 1 diabetes Mellitus	1	No	No							Insulin		1	No	No	No	Yes	Daily (>=30 min)	No	No	No	No	125	84	40	162	74	69	161		1.07246	15.2416
142	Female	18	Urban	Muslim	Single	Primary school	No		Type 1 diabetes Mellitus	1	No	No							Insulin		1	No	No	No	Yes	Daily (>=30 min)	No	No	No	No	125	80	40	161	75	70	345		1.07143	15.4315
317	Female	18	Urban	Muslim	Single	Primary school	No		Type 1 diabetes Mellitus	1	No	No							Insulin		1	No	No	No	Yes	Daily (>=30 min)	No	No	No	No	122	87	37	159	71	67	159		1.0597	14.6355
328	Female	18	Urban	Muslim	Single	Primary school	No		Type 1 diabetes Mellitus	1	No	No							Insulin		1	No	No	No	Yes	Daily (>=30 min)	No	No	No	No	122	83	37	158	72	68	343		1.05882	14.8213
226	Female	30	Urban	Muslim	Married	Illiterate	Yes	Self/Private	Type 1 diabetes Mellitus	1	No	Yes	Hypertension	1	0	0	0		Insulin		1	No	No	Yes	Yes	Daily (>=30 min)	No	No	No	No	120	70	70	168	93.98	104.14	119		0.902439	24.8016
57	Male	39	Urban	Muslim	Married	Grade 8-12	No		Type 2 diabetes Mellitus	1	No	No							Oral hypoglycemic agents	Metaformin	1	No	No	No	No		No	No	No	No	121	76	76	178	83.82	63.5	236		1.32	23.9869
91	Female	40	Urban	Protestant	Married	College and above	Yes	Self/Private	Type 2 diabetes Mellitus	1	No	No							Oral hypoglycemic agents	Metformin	1	No	No	No	Yes	Daily (>=30 min)	No	Yes	No	No	125	74	66	154	91	83	177		1.09639	27.8293
285	Female	40	Urban	Protestant	Married	College and above	Yes	Self/Private	Type 2 diabetes Mellitus	1	No	No							Oral hypoglycemic agents	Metformin	1	No	No	No	Yes	Daily (>=30 min)	No	Yes	No	No	125	74	66	154	91	83	179		1.09639	27.8293
421	Female	40	Urban	Protestant	Married	College and above	Yes	Self/Private	Type 2 diabetes Mellitus	1	No	No							Oral hypoglycemic agents	Metformin	1	No	No	No	Yes	Daily (>=30 min)	No	Yes	No	No	127	76	70	158	89	81	181	11	1.09877	28.0404
162	Male	41	Urban	Orthodox	Married	Grade 8-12	Yes	Self/Private	Type 2 diabetes Mellitus	1	Yes	Yes	Hypertension	1	0	0	0		Oral hypoglycemic agents	Metformin 500mg p.o bid	1	Yes	No	Yes	Yes	Occasionally	Yes	Yes	Yes	Yes	140	88	59	171	125	133	193	9	0.93985	20.1771
343	Male	41	Urban	Orthodox	Married	Grade 8-12	Yes	Self/Private	Type 2 diabetes Mellitus	1	Yes	Yes	Hypertension	1	0	0	0		Oral hypoglycemic agents	Metformin 500mg p.o bid	1	Yes	No	Yes	Yes	Occasionally	Yes	Yes	Yes	Yes	142	89	61	172	126	135	195	9	0.933333	20.6193
262	Male	42	Urban	Muslim	Married	Grade 8-12	No		Type 2 diabetes Mellitus	1	No	No		1					Oral hypoglycemic agents	Metaformin	1	No	No	No	No		No	No	No	No	121	76	76	178	83.82	63.5	212		1.32	23.9869
44	Male	43	Rural	Muslim	Married	Primary school	No		Type 2 diabetes Mellitus	1	Yes	Yes	Health diseases	0	0	1	0		Oral hypoglycemic agents	Metaformin	1	No	No	No	No		No	No	No	No	140	79	80	175	91.44	80	144		1.143	26.1224
114	Male	45	Urban	Orthodox	Married	Primary school	Yes		Type 2 diabetes Mellitus	1	Yes	Yes	Hypertension	1	0	0	0		Oral hypoglycemic agents	Met and dAw	1	No	No	No	Yes	Occasionally	No	No	No	No	135	90	63	156	67	65	210		1.03077	25.8876
191	Male	45	Urban	Muslim	Married	Primary school	Yes	Self/Private	Type 2 diabetes Mellitus	1	No	No							Oral hypoglycemic agents	Metformin 500mg p.o bid	1	No	Yes	Yes	Yes	Daily less than 30 min	No	No	No	No	140	81	69	165	125	100	413	10	1.25	25.3444
308	Male	45	Urban	Orthodox	Married	Primary school	Yes		Type 2 diabetes Mellitus	1	Yes	Yes	Hypertension	1	0	0	0		Oral hypoglycemic agents	Met and dAw	1	No	No	No	Yes	Occasionally	No	No	No	No	135	90	63	156	67	65	206		1.03077	25.8876
372	Male	45	Urban	Muslim	Married	Primary school	Yes	Self/Private	Type 2 diabetes Mellitus	1	No	No							Oral hypoglycemic agents	Metformin 500mg p.o bid	1	No	Yes	Yes	Yes	Daily less than 30 min	No	No	No	No	142	82	71	166	126	102	415	10	1.23529	25.7657
55	Female	54	Urban	Orthodox	Married	Grade 8-12	No		Type 2 diabetes Mellitus	1	Yes	No							Oral hypoglycemic agents	Metaformin	1	No	No	No	No		No	No	No	No	120	77	58	154	66	57	200	12	1.15789	24.4561
95	Female	55	Urban	Muslim	Married	College and above	Yes	Government	Type 2 diabetes Mellitus	1	No	Yes	Hypertension	1	0	0	0		Oral hypoglycemic agents	Met & dwalin	1	No	No	No	Yes	Daily (>=30 min)	No	No	No	No	146	83	55	142	93	94	263	13	0.989362	27.2763
184	Male	55	Urban	Muslim	Married	Illiterate	Yes	Farmer	Type 2 diabetes Mellitus	1	No	Yes	Tuberculosis Others	0	1	0	0	Renal ds	Oral hypoglycemic agents	Metformin	1	No	No	Yes	Yes	Daily (>=30 min)	Yes	Yes	No	No	132	76	66	168	92	88	99	10	1.04545	23.3844
289	Female	55	Urban	Muslim	Married	College and above	Yes	Government	Type 2 diabetes Mellitus	1	No	Yes	Hypertension	1	0	0	0		Oral hypoglycemic agents	Met & dwalin	1	No	No	No	Yes	Daily (>=30 min)	No	No	No	No	146	83	55	142	93	94	260	13	0.989362	27.2763
365	Male	55	Urban	Muslim	Married	Illiterate	Yes	Farmer	Type 2 diabetes Mellitus	1	No	Yes	Tuberculosis Others	0	1	0	0	Renal ds	Oral hypoglycemic agents	Metformin	1	No	No	Yes	Yes	Daily (>=30 min)	Yes	Yes	No	No	134	77	68	169	93	90	101	10	1.03333	23.8087
425	Female	55	Urban	Muslim	Married	College and above	Yes	Government	Type 2 diabetes Mellitus	1	No	Yes	Hypertension	1	0	0	0		Oral hypoglycemic agents	Met & dwalin	1	No	No	No	Yes	Daily (>=30 min)	No	No	No	No	148	85	59	146	91	92	267	11	0.98913	27.6787
204	Female	58	Urban	Catholic	Married	College and above	Yes	Self/Private	Type 2 diabetes Mellitus	1	Yes	Yes	Hypertension Others	1	0	0	0	PNP	Both	Metformin 1000mg p.o bid	1	No	No	No	Yes	Daily (>=30 min)	No	No	No	No	179	88	62	152	121	100	118	8	1.21	26.8352
385	Female	58	Urban	Catholic	Married	College and above	Yes	Self/Private	Type 2 diabetes Mellitus	1	Yes	Yes	Hypertension Others	1	0	0	0	PNP	Both	Metformin 1000mg p.o bid	1	No	No	No	Yes	Daily (>=30 min)	No	No	No	No	181	89	64	153	122	102	120	8	1.19608	27.3399
199	Male	60	Rural	Muslim	Married	Primary school	Yes	Farmer	Type 2 diabetes Mellitus	1	No	No							Oral hypoglycemic agents	Metformin 1000mg p.o bid	2	No	No	Yes	Yes	Daily less than 30 min	No	No	No	No	103	91	66	168	102	91	132	8	1.12088	23.3844
380	Male	60	Rural	Muslim	Married	Primary school	Yes	Farmer	Type 2 diabetes Mellitus	1	No	No							Oral hypoglycemic agents	Metformin 1000mg p.o bid	2	No	No	Yes	Yes	Daily less than 30 min	No	No	No	No	105	92	68	169	103	93	134	8	1.10753	23.8087
177	Male	60	Urban	Muslim	Married	Grade 8-12	Yes	Self/Private	Type 2 diabetes Mellitus	1	No	No							Oral hypoglycemic agents	Metformin	1	No	No	Yes	Yes	Daily less than 30 min	No	No	No	No	137	95	65	164	120	92	192		1.30435	24.1672
185	Female	60	Urban	Muslim	Divorced	Grade 8-12	No		Type 2 diabetes Mellitus	1	No	No							Oral hypoglycemic agents	Met and dawalin	1	No	No	Yes	Yes	Daily (>=30 min)	No	No	No	No	128	78	58	163	82	88	145		0.931818	21.83
358	Male	60	Urban	Muslim	Married	Grade 8-12	Yes	Self/Private	Type 2 diabetes Mellitus	1	No	No							Oral hypoglycemic agents	Metformin	1	No	No	Yes	Yes	Daily less than 30 min	No	No	No	No	139	96	67	165	121	94	194		1.28723	24.6097
366	Female	60	Urban	Muslim	Divorced	Grade 8-12	No		Type 2 diabetes Mellitus	1	No	No							Oral hypoglycemic agents	Met and dawalin	1	No	No	Yes	Yes	Daily (>=30 min)	No	No	No	No	130	79	60	164	83	90	147		0.922222	22.3081
416	Male	60	Urban	Muslim	Married	Grade 8-12	Yes	Self/Private	Type 2 diabetes Mellitus	1	No	No							Oral hypoglycemic agents	Metformin	1	No	No	Yes	Yes	Daily less than 30 min	No	No	No	No	138	95	68	166	122	95	195		1.28421	24.677
107	Male	61	Urban	Orthodox	Married	College and above	Yes	Government	Type 2 diabetes Mellitus	1	No	Yes	Hypertension	1	0	0	0		Oral hypoglycemic agents	Met and dawalin	1	No	No	No	Yes	Daily (>=30 min)	No	No	No	No	137	71	59	162	98	86	165		1.13953	22.4813
301	Male	61	Urban	Orthodox	Married	College and above	Yes	Government	Type 2 diabetes Mellitus	1	No	Yes	Hypertension	1	0	0	0		Oral hypoglycemic agents	Met and dawalin	1	No	No	No	Yes	Daily (>=30 min)	No	No	No	No	137	71	59	162	98	86	162		1.13953	22.4813
14	Male	63	Urban	Orthodox	Married	Illiterate	Yes	Self/Private	Type 2 diabetes Mellitus	1	No	No							Oral hypoglycemic agents	Metaformin	1	No	No	No	Yes	Daily (>=30 min)	No	No	No	No	110	70	60	150	83.82	58.42	161	9	1.43478	26.6667
243	Male	33	Urban	Muslim	Married	Illiterate	Yes	Self/Private	Type 2 diabetes Mellitus	1	No	No							Oral hypoglycemic agents	Metaformin	1	No	No	No	Yes	Daily (>=30 min)	No	No	No	No	110	70	60	150	83.82	58.42	161	9	1.43478	26.6667
68	Female	62	Urban	Muslim	Married	Grade 8-12	No		Type 2 diabetes Mellitus	1	Yes	Yes	Hypertension	1	0	0	0		Oral hypoglycemic agents	Metaformin	1	No	No	No	No		No	No	No	No	141	78	75	167	86.36	63.5	132	5	1.36	26.8923
29	Female	61	Rural	Muslim	Divorced	Illiterate	No		Type 2 diabetes Mellitus	1	No	Yes	Others	0	0	0	0		Both	Insulin and metformin		No	No	No	No		Yes	No	No	No	131	85	42	160	76.2	88.9	82		0.857143	16.4062
273	Female	61	Urban	Muslim	Married	Grade 8-12	Yes	Self/Private	Type 2 diabetes Mellitus	1	Yes	Yes	Hypertension	1	0	0	0		Oral hypoglycemic agents	Metaformin	1	No	No	No	No		No	No	No	No	141	78	75	167	86.36	63.5	134	5	1.36	26.8923
39	Male	62	Urban	Muslim	Married	Primary school	Yes	Self/Private	Type 2 diabetes Mellitus	1	Yes	No							Oral hypoglycemic agents	Metaformin	1	No	No	No	Yes	Daily (>=30 min)	Yes	Yes	Yes	Yes	135	77	75	170	83.82	58.42	285	8	1.43478	25.9516
30	Female	19	Rural	Muslim	Single	Illiterate	Yes	Farmer	Type 1 diabetes Mellitus	2	No	No							Insulin		2	No	No	No	Yes	Daily (>=30 min)	No	No	No	No	130	80	55	170	83.82	106.68	159		0.785714	19.0311
215	Male	19	Rural	Muslim	Married	Grade 8-12	Yes	Farmer	Type 1 diabetes Mellitus	2	No	No							Insulin		2	No	No	No	Yes	Daily less than 30 min	No	No	No	No	115	83	61	174	98	86	345	9	1.13953	20.148
396	Male	19	Rural	Muslim	Married	Grade 8-12	Yes	Farmer	Type 1 diabetes Mellitus	2	No	No							Insulin		2	No	No	No	Yes	Daily less than 30 min	No	No	No	No	117	84	63	175	99	88	347	9	1.125	20.5714
205	Male	20	Urban	Muslim	Single	Grade 8-12	No		Type 1 diabetes Mellitus	2	No	No							Insulin		2	No	No	No	Yes	Daily (>=30 min)	No	No	No	No	107	71	53	169	99	82	141	7	1.20732	18.5568
386	Male	20	Urban	Muslim	Single	Grade 8-12	No		Type 1 diabetes Mellitus	2	No	No							Insulin		2	No	No	No	Yes	Daily (>=30 min)	No	No	No	No	109	72	55	170	100	84	143	7	1.19048	19.0311
18	Female	34	Rural	Muslim	Married	Illiterate	No		Type 2 diabetes Mellitus	2	No	No							Insulin		2	No	No	No	Yes	Daily (>=30 min)	Yes	No	No	No	110	70	50	155	76.2	63.5	207	14	1.2	20.8117
31	Female	35	Urban	Others	Widowed	College and above	Yes	Government	Type 2 diabetes Mellitus	2	No	Yes	Hypertension	1	0	0	0		Insulin		1	No	No	No	Yes	Daily (>=30 min)	No	No	No	No	120	90	75	158	104.14	114.3	115		0.911111	30.0433
159	Male	41	Rural	Muslim	Married	Illiterate	Yes	Farmer	Type 2 diabetes Mellitus	2	No	Yes	Others	0	0	0	0	CLD	Oral hypoglycemic agents	Metformin 500mg p.o bid	2	No	Yes	Yes	Yes	Daily less than 30 min	No	No	No	No	104	78	61	174	102	91	210	9	1.12088	20.148
340	Male	41	Rural	Muslim	Married	Illiterate	Yes	Farmer	Type 2 diabetes Mellitus	2	No	Yes	Others	0	0	0	0	CLD	Oral hypoglycemic agents	Metformin 500mg p.o bid	2	No	Yes	Yes	Yes	Daily less than 30 min	No	No	No	No	106	79	63	175	103	93	212	9	1.10753	20.5714
23	Female	42	Urban	Protestant	Widowed	Primary school	No		Type 2 diabetes Mellitus	2	No	Yes	HIV/AIDS Hypertension	1	0	0	1		Both	Metformin and insulin	2	No	No	Yes	Yes	Daily (>=30 min)	No	No	No	No	120	85	50	158	86.36	88.9	188		0.971429	20.0288
9	Female	43	Urban	Protestant	Divorced	College and above	Yes	Government	Type 2 diabetes Mellitus	2	No	Yes	Hypertension	1	0	0	0		Oral hypoglycemic agents	Metformin	2	No	No	No	Yes	Daily (>=30 min)	No	No	No	No	140	90	73	165	81.28	101.6	115	6	0.8	26.8136
238	Female	43	Urban	Orthodox	Divorced	College and above	Yes	Government	Type 2 diabetes Mellitus	2	No	Yes	Hypertension	1	0	0	0		Oral hypoglycemic agents	Metformin	2	No	No	No	Yes	Daily (>=30 min)	No	No	No	No	140	90	73	165	81.28	93	115	6	0.873978	26.8136
406	Female	43	Urban	Protestant	Divorced	College and above	Yes	Government	Type 2 diabetes Mellitus	2	No	Yes	Hypertension	1	0	0	0		Oral hypoglycemic agents	Metformin	2	No	No	No	Yes	Daily (>=30 min)	No	No	No	No	139	89	72	164	78.74	99.06	114	6	0.794872	26.7698
433	Female	43	Urban	Protestant	Divorced	College and above	Yes	Government	Type 2 diabetes Mellitus	2	No	Yes	Hypertension	1	0	0	0		Oral hypoglycemic agents	Metformin	2	No	No	No	Yes	Daily (>=30 min)	No	No	No	No	139	89	72	164	78.74	99.06	114	5	0.794872	26.7698
188	Male	45	Rural	Muslim	Married	Primary school	Yes	Farmer	Type 2 diabetes Mellitus	2	No	No							Insulin		2	No	No	Yes	Yes	Daily less than 30 min	No	No	No	No	117	79	63	178	103	90	100	9	1.14444	19.8839
369	Male	45	Rural	Muslim	Married	Primary school	Yes	Farmer	Type 2 diabetes Mellitus	2	No	No							Insulin		2	No	No	Yes	Yes	Daily less than 30 min	No	No	No	No	119	80	65	179	104	92	102	9	1.13043	20.2865
16	Male	51	Urban	Orthodox	Married	Grade 8-12	Yes	Self/Private	Type 1 diabetes Mellitus	2	Yes	No							Insulin		2	No	No	Yes	Yes	Occasionally	Yes	Yes	No	No	120	80	72	152	69	54	145	6	1.27778	31.1634
245	Male	53	Urban	Muslim	Married	Grade 8-12	Yes	Self/Private	Type 1 diabetes Mellitus	2	Yes	No							Insulin		2	No	No	Yes	Yes	Occasionally	Yes	Yes	No	No	120	80	72	152	69	54	145	6	1.27778	31.1634
113	Female	54	Urban	Muslim	Married	Primary school	Yes	Government	Type 2 diabetes Mellitus	2	No	Yes	Others	0	0	0	0	Athsma	Oral hypoglycemic agents	Me and dawaline	2	No	No	No	Yes	Daily (>=30 min)	No	Yes	No	No	161	77	44	154	110	108	131		1.01852	18.5529
307	Female	54	Urban	Muslim	Married	Primary school	Yes	Government	Type 2 diabetes Mellitus	2	No	Yes	Others	0	0	0	0	Athsma	Oral hypoglycemic agents	Me and dawaline	2	No	No	No	Yes	Daily (>=30 min)	No	Yes	No	No	161	77	44	154	110	108	130		1.01852	18.5529
247	Female	56	Urban	Orthodox	Married	Illiterate	No		Type 2 diabetes Mellitus	2	No	No							Insulin		2	No	No	No	Yes	Daily (>=30 min)	Yes	No	No	No	110	70	50	155	76.2	63.5	207	14	1.2	20.8117
125	Male	57	Urban	Muslim	Married	Grade 8-12	Yes	Self/Private	Type 2 diabetes Mellitus	2	No	No							Oral hypoglycemic agents	Met and dawal	2	No	No	No	Yes	Daily (>=30 min)	No	No	No	No	147	90	67	165	97	92	365		1.05435	24.6097
137	Male	57	Urban	Muslim	Married	Grade 8-12	Yes	Self/Private	Type 2 diabetes Mellitus	2	No	No							Oral hypoglycemic agents	Met and dawalin	2	No	No	No	Yes	Daily (>=30 min)	No	No	No	No	147	90	67	165	97	92	365		1.05435	24.6097
311	Male	57	Urban	Muslim	Married	Grade 8-12	Yes	Self/Private	Type 2 diabetes Mellitus	2	No	No							Oral hypoglycemic agents	Met and dawal	2	No	No	No	Yes	Daily (>=30 min)	No	No	No	No	144	93	64	162	94	90	363		1.04444	24.3865
323	Male	57	Urban	Muslim	Married	Grade 8-12	Yes	Self/Private	Type 2 diabetes Mellitus	2	No	No							Oral hypoglycemic agents	Met and dawalin	2	No	No	No	Yes	Daily (>=30 min)	No	No	No	No	144	93	64	162	94	90	363		1.04444	24.3865
218	Female	60	Urban	Orthodox	Married	Illiterate	No		Type 2 diabetes Mellitus	2	Yes	Yes	Hypertension Tuberculosis	1	1	0	0		Insulin		2	No	No	No	Yes	Occasionally	No	No	No	No	203	97	70	178	134	122	103	9	1.09836	22.0932
227	Female	60	Urban	Muslim	Married	Grade 8-12	No		Type 2 diabetes Mellitus	2	No	No							Both	Nph and metformin	2	No	No	No	Yes	Occasionally	No	No	No	No	100	82	65	166	106.68	119.38	111		0.893617	23.5883
399	Female	60	Urban	Orthodox	Married	Illiterate	No		Type 2 diabetes Mellitus	2	Yes	Yes	Hypertension Tuberculosis	1	1	0	0		Insulin		2	No	No	No	Yes	Occasionally	No	No	No	No	205	98	72	179	123	124	105	9	0.991935	22.4712
2	Female	63	Urban	Orthodox	Married	Primary school	No		Type 2 diabetes Mellitus	2	Yes	Yes	Hypertension	1	0	0	0		Oral hypoglycemic agents	Metformin	2	No	No	No	Yes	Daily (>=30 min)	No	No	No	No	131	82	63	151	106.68	111.76	142		0.954545	27.6304
231	Female	63	Urban	Orthodox	Married	Primary school	No		Type 2 diabetes Mellitus	2	Yes	Yes	Hypertension	1	0	0	0		Oral hypoglycemic agents	Metformin	2	No	No	No	Yes	Daily (>=30 min)	No	No	No	No	131	82	63	151	106.68	111.76	142		0.954545	27.6304
172	Male	64	Urban	Protestant	Married	Grade 8-12	Yes	Government	Type 2 diabetes Mellitus	2	No	Yes	Hypertension	1	0	0	0		Oral hypoglycemic agents	Metformin	2	No	No	No	Yes	Daily (>=30 min)	No	No	No	No	146	80	66	170	114	112	122	11	1.01786	22.8374
353	Male	64	Urban	Protestant	Married	Grade 8-12	Yes	Government	Type 2 diabetes Mellitus	2	No	Yes	Hypertension	1	0	0	0		Oral hypoglycemic agents	Metformin	2	No	No	No	Yes	Daily (>=30 min)	No	No	No	No	148	81	68	171	115	114	124	11	1.00877	23.255
411	Male	64	Urban	Protestant	Married	Grade 8-12	Yes	Government	Type 2 diabetes Mellitus	2	No	Yes	Hypertension	1	0	0	0		Oral hypoglycemic agents	Metformin	2	No	No	No	Yes	Daily (>=30 min)	No	No	No	No	147	80	69	172	116	115	125	11	1.0087	23.3234
126	Female	58	Urban	Orthodox	Married	Grade 8-12	Yes	Self/Private	Type 2 diabetes Mellitus	2	No	Yes	Hypertension	1	0	0	0		Oral hypoglycemic agents	Met	2	No	No	No	Yes	Daily (>=30 min)	No	No	No	No	146	91	74	166	108	109	197		0.990826	26.8544
138	Female	49	Urban	Orthodox	Married	Grade 8-12	Yes	Self/Private	Type 2 diabetes Mellitus	2	No	Yes	Hypertension	1	0	0	0		Oral hypoglycemic agents	Metformin	2	No	No	No	Yes	Daily (>=30 min)	No	No	No	No	146	91	74	166	108	109	197		0.990826	26.8544
312	Female	60	Urban	Orthodox	Married	Grade 8-12	Yes	Self/Private	Type 2 diabetes Mellitus	2	No	Yes	Hypertension	1	0	0	0		Oral hypoglycemic agents	Met	2	No	No	No	Yes	Daily (>=30 min)	No	No	No	No	143	94	71	163	105	107	195		0.981308	26.7229
324	Female	49	Urban	Orthodox	Married	Grade 8-12	Yes	Self/Private	Type 2 diabetes Mellitus	2	No	Yes	Hypertension	1	0	0	0		Oral hypoglycemic agents	Metformin	2	No	No	No	Yes	Daily (>=30 min)	No	No	No	No	143	94	71	163	105	107	195		0.981308	26.7229
52	Female	60	Urban	Muslim	Married	Illiterate			Type 2 diabetes Mellitus	2	No	Yes	Hypertension	1	0	0	0		Insulin		2	No	No	No	No		No	No	No	No	140	90	70	160	83.82	63.5	274	7	1.32	27.3438
121	Male	18	Rural	Muslim	Single	Grade 8-12	No		Type 1 diabetes Mellitus	3	No	No							Insulin		2	No	No	Yes	Yes	Daily (>=30 min)	No	No	No	No	111	69	60	168	100	88	197	9	1.13636	21.2585
33	Male	35	Urban	Protestant	Married	College and above	Yes	Government	Type 2 diabetes Mellitus	3	Yes	Yes	Hypertension	1	0	0	0		Insulin		3	No	No	No	No		No	No	No	No	142	93	76	173	99	92	210	10	1.07609	25.3934
151	Female	35	Urban	Muslim	Married	Illiterate	Yes	Self/Private	Type 2 diabetes Mellitus	3	No	No							Oral hypoglycemic agents	metofromin a Gilabenclamid	3	No	No	Yes	No		No	No	No	No	120	70	66	163	94	95	163		0.989474	24.841
58	Female	39	Urban	Muslim	Married	College and above	Yes	Self/Private	Type 2 diabetes Mellitus	3	Yes	No							Oral hypoglycemic agents	Metformin 500mg bid	3	No	No	No	No		No	No	No	Yes	129	81	72	170	154	144	201	8	1.06944	24.9135
263	Female	39	Urban	Muslim	Married	College and above	Yes	Self/Private	Type 2 diabetes Mellitus	3	Yes	No							Oral hypoglycemic agents	Metformin 500mg bid	3	No	yes	No	No		No	No	No	Yes	129	81	72	170	154	144	195	8	1.06944	24.9135
36	Female	42	Urban	Muslim	Married	College and above	No		Type 2 diabetes Mellitus	3	Yes	No							Oral hypoglycemic agents	Metformin 500mg p.o bid	3	No	No	No	Yes	Occasionally	No	Yes	Yes	Yes	140	81	77	163	120	111	207	11	1.08108	28.9811
242	Male	42	Urban	Muslim	Married	Illiterate	No		Type 2 diabetes Mellitus	3	No	No							Oral hypoglycemic agents	Metaformin		No	No	Yes	Yes	Daily (>=30 min)	Yes	Yes	Yes	Yes	120	70	80	170	114.3	103	247	11	1.10971	27.6817
229	Female	44	Urban	Protestant	Married				Type 2 diabetes Mellitus	3	Yes	Yes	Others	0	0	0	0		Both	Nph and metformin		No	No	No	Yes	Occasionally	No	No	No	No	130	60	72	170	101.6	119.38	170	9	0.851064	24.9135
13	Male	45	Urban	Muslim	Married	Illiterate	No		Type 2 diabetes Mellitus	3	No	No							Oral hypoglycemic agents	Metaformin		No	No	Yes	Yes	Daily (>=30 min)	Yes	Yes	Yes	Yes	120	70	80	170	104	108	247	11	0.962963	27.6817
123	Female	45	Urban	Orthodox	Married	Grade 8-12	Yes	Government	Type 2 diabetes Mellitus	3	Yes	Yes	Hypertension	1	0	0	0		Oral hypoglycemic agents	Met and dawali	3	No	No	No	Yes	Daily (>=30 min)	No	No	No	No	165	73	88	162	119	115	223		1.03478	33.5315
135	Female	45	Urban	Orthodox	Married	Grade 8-12	Yes	Government	Type 2 diabetes Mellitus	3	Yes	Yes	Hypertension	1	0	0	0		Oral hypoglycemic agents	Met and dawalin	3	No	No	No	Yes	Daily (>=30 min)	No	No	No	No	165	73	88	163	119	112	223		1.0625	33.1213
321	Female	45	Urban	Orthodox	Married	Grade 8-12	Yes	Government	Type 2 diabetes Mellitus	3	Yes	Yes	Hypertension	1	0	0	0		Oral hypoglycemic agents	Met and dawalin	3	No	No	No	Yes	Daily (>=30 min)	No	No	No	No	162	76	85	160	116	110	221		1.05455	33.2031
220	Female	48	Urban	Orthodox	Married	Grade 8-12	No		Type 2 diabetes Mellitus	3	No	No							Oral hypoglycemic agents	Metformin 500mg p.o bid	3	No	No	No	Yes	Occasionally	No	No	No	Yes	100	71	60	153	120	109	177	8	1.10092	25.6312
420	Female	48	Urban	Orthodox	Married	Grade 8-12	No		Type 2 diabetes Mellitus	3	No	No							Oral hypoglycemic agents	Metformin 500mg p.o bid	3	No	No	No	Yes	Occasionally	No	No	No	Yes	99	70	61	154	121	110	178		1.1	25.721
167	Male	53	Rural	Muslim	Married	Primary school	Yes	Farmer	Type 2 diabetes Mellitus	3	No	No							Oral hypoglycemic agents	Metformin 1000mg p.o bid	3	No	No	Yes	Yes	Daily less than 30 min	No	No	No	No	109	71	64	173	106	92	171	8	1.15217	21.3839
348	Male	53	Rural	Muslim	Married	Primary school	Yes	Farmer	Type 2 diabetes Mellitus	3	No	No							Oral hypoglycemic agents	Metformin 1000mg p.o bid	3	No	No	Yes	Yes	Daily less than 30 min	No	No	No	No	111	72	66	174	107	94	173	8	1.1383	21.7994
26	Female	53	Urban	Protestant	Married	College and above	Yes	Government	Type 2 diabetes Mellitus	3	No	Yes	Hypertension	1	0	0	0		Oral hypoglycemic agents	Metformin	2	No	No	No	Yes	Daily (>=30 min)	No	No	No	No	140	95	74	165	86.36	104.14	123	6	0.829268	27.1809
176	Male	54	Rural	Muslim	Married	Illiterate	Yes	Farmer	Type 2 diabetes Mellitus	3	No	No							Oral hypoglycemic agents	Met and dawalin	3	No	No	Yes	Yes	Daily (>=30 min)	No	No	No	No	134	76	59	165	91	88	332		1.03409	21.6713
357	Male	54	Rural	Muslim	Married	Illiterate	Yes	Farmer	Type 2 diabetes Mellitus	3	No	No							Oral hypoglycemic agents	Met and dawalin	3	No	No	Yes	Yes	Daily (>=30 min)	No	No	No	No	136	77	61	166	92	90	334		1.02222	22.1367
415	Male	54	Rural	Muslim	Married	Illiterate	Yes	Farmer	Type 2 diabetes Mellitus	3	No	No							Oral hypoglycemic agents	Met and dawalin	3	No	No	Yes	Yes	Daily (>=30 min)	No	No	No	No	135	76	62	167	93	91	335		1.02198	22.231
92	Female	62	Rural	Orthodox	Married	Primary school	Yes	Self/Private	Type 2 diabetes Mellitus	3	Yes	Yes	Hypertension	1	0	0	0		Insulin		3	No	No	No	Yes	Daily (>=30 min)	No	No	No	No	160	89	59	151	96	94	153		1.02128	25.8761
286	Female	62	Rural	Orthodox	Married	Primary school	Yes	Self/Private	Type 2 diabetes Mellitus	3	Yes	Yes	Hypertension	1	0	0	0		Insulin		3	No	No	No	Yes	Daily (>=30 min)	No	No	No	No	160	89	59	151	96	94	157		1.02128	25.8761
422	Female	62	Rural	Orthodox	Married	Primary school	Yes	Self/Private	Type 2 diabetes Mellitus	3	Yes	Yes	Hypertension	1	0	0	0		Insulin		3	No	No	No	Yes	Daily (>=30 min)	No	No	No	No	162	91	63	155	94	92	157		1.02174	26.2227
171	Female	62	Urban	Muslim	Married	Primary school	No		Type 2 diabetes Mellitus	3	No	Yes	Hypertension	1	0	0	0		Oral hypoglycemic agents	Met and dawalin	3	No	No	No	Yes	Occasionally	No	No	No	No	137	76	82	175	117	111	278		1.05405	26.7755
352	Female	62	Urban	Muslim	Married	Primary school	No		Type 2 diabetes Mellitus	3	No	Yes	Hypertension	1	0	0	0		Oral hypoglycemic agents	Met and dawalin	3	No	No	No	Yes	Occasionally	No	No	No	No	139	77	84	176	118	113	280		1.04425	27.1178
410	Female	62	Urban	Muslim	Married	Primary school	No		Type 2 diabetes Mellitus	3	No	Yes	Hypertension	1	0	0	0		Oral hypoglycemic agents	Met and dawalin	3	No	No	No	Yes	Occasionally	No	No	No	No	138	76	85	177	119	114	281		1.04386	27.1314
105	Female	63	Urban	Protestant	Married	Grade 8-12	Yes	Self/Private	Type 2 diabetes Mellitus	3	Yes	Yes	Tuberculosis	0	1	0	0		Oral hypoglycemic agents	Met and dawalin	3	No	No	No	Yes	Daily (>=30 min)	No	No	No	No	136	87	60	156	89	112	234	14	0.794643	24.6548
299	Female	63	Urban	Muslim	Married	Grade 8-12	Yes	Self/Private	Type 2 diabetes Mellitus	3	Yes	Yes	Tuberculosis	0	1	0	0		Oral hypoglycemic agents	Met and dawalin	3	No	No	No	Yes	Daily (>=30 min)	No	No	No	No	136	87	60	156	89	112	235	14	0.794643	24.6548
187	Female	32	Urban	Orthodox	Widowed	Illiterate	No		Type 2 diabetes Mellitus	3	No	Yes	Hypertension Others	1	0	0	0	Osteoarthritis	Oral hypoglycemic agents	Metformin 1000mg po bid	3	No	No	No	No		No	No	No	No	141	75	62	151	130	118	102	9	1.10169	27.1918
368	Female	62	Urban	Orthodox	Widowed	Illiterate	No		Type 2 diabetes Mellitus	3	No	Yes	Hypertension Others	1	0	0	0	Osteoarthritis	Oral hypoglycemic agents	Metformin 1000mg po bid	3	No	No	No	No		No	No	No	No	143	76	64	152	131	120	104	9	1.09167	27.7008
198	Male	49	Urban	Muslim	Married	Primary school	No		Type 2 diabetes Mellitus	3	No	No							Oral hypoglycemic agents	Metformin 1000mg p.o bid	3	No	No	Yes	Yes	Occasionally	No	No	No	No	110	75	59	169	118	100	310	8	1.18	20.6575
379	Male	45	Urban	Muslim	Married	Primary school	No		Type 2 diabetes Mellitus	3	No	No							Oral hypoglycemic agents	Metformin 1000mg p.o bid	3	No	No	Yes	Yes	Occasionally	No	No	No	No	112	76	61	170	119	102	312	8	1.16667	21.1073
148	Male	18	Rural						Type 1 diabetes Mellitus	4	No	No							Insulin		4	No	No	Yes	No		No	Yes	Yes	No	110	70	62	162	73	77	318		0.948052	23.6244
334	Male	18	Rural						Type 1 diabetes Mellitus	4	No	No							Insulin		4	No	No	Yes	No		No	Yes	Yes	No	107	73	59	159	70	75	316		0.933333	23.3377
50	Female	33	Urban	Muslim	Married	Primary school	Yes		Type 2 diabetes Mellitus	4	No	No							Oral hypoglycemic agents	Metformin 500 mg p.o bid	4	No	No	No	No		Yes	Yes	No	No	129	88	67	168	122	117	145	8	1.04274	23.7387
4	Male	36	Rural	Muslim	Married	College and above	Yes	Government	Type 2 diabetes Mellitus	4	Yes	No							Oral hypoglycemic agents	Metformin	4	No	No	Yes	Yes	Daily (>=30 min)	No	No	No	No	124	91	66	172	81.28	96.52	124		0.842105	22.3094
233	Male	36	Rural	Muslim	Married	College and above	Yes	Government	Type 2 diabetes Mellitus	4	Yes	No							Oral hypoglycemic agents	Metformin	4	No	No	Yes	Yes	Daily (>=30 min)	No	No	No	No	124	91	66	172	81.28	96.52	124		0.842105	22.3094
401	Male	36	Rural	Muslim	Married	College and above	Yes	Government	Type 2 diabetes Mellitus	4	Yes	No							Oral hypoglycemic agents	Metformin	4	No	No	Yes	Yes	Daily (>=30 min)	No	No	No	No	123	90	65	171	78.74	93.98	123		0.837838	22.2291
89	Female	46	Urban	Orthodox	Married	Grade 8-12	Yes	Government	Type 2 diabetes Mellitus	4	No	Yes	Hypertension	1	0	0	0		Oral hypoglycemic agents	Metformin and dawalin	4	No	No	No	No		No	No	No	No	166	93	90	156	115	102	144		1.12745	36.9822
259	Female	46	Urban	Orthodox	Married	Grade 8-12	Yes	Government	Type 2 diabetes Mellitus	4	No	Yes	Hypertension	1	0	0	0		Oral hypoglycemic agents	Metformin and dawalin	4	No	No	No	No		No	No	No	No	166	93	90	156	115	102	144		1.12745	36.9822
283	Female	46	Urban	Orthodox	Married	Grade 8-12	Yes	Government	Type 2 diabetes Mellitus	4	No	Yes	Hypertension	1	0	0	0		Oral hypoglycemic agents	Metformin and dawalin	4	No	No	No	No		No	No	No	No	166	93	90	156	115	102	149		1.12745	36.9822
130	Female	48	Urban	Orthodox	Married	College and above	Yes	Government	Type 2 diabetes Mellitus	4	No	No							Oral hypoglycemic agents	Met and dawalin	3	No	No	Yes	Yes	Daily (>=30 min)	No	No	No	No	133	91	577	172	79	75	176		1.05333	195.038
143	Female	48	Urban	Orthodox	Married	College and above	Yes	Government	Type 2 diabetes Mellitus	4	No	No							Oral hypoglycemic agents	Met and dawalin	3	No	No	Yes	Yes	Daily (>=30 min)	No	No	No	No	133	91	57	172	79	75	176		1.05333	19.2672
316	Female	48	Urban	Orthodox	Married	College and above	Yes	Government	Type 2 diabetes Mellitus	4	No	No							Oral hypoglycemic agents	Met and dawalin	3	No	No	Yes	Yes	Daily (>=30 min)	No	No	No	No	130	94	574	169	76	73	174		1.0411	200.973
329	Female	48	Urban	Orthodox	Married	College and above	Yes	Government	Type 2 diabetes Mellitus	4	No	No							Oral hypoglycemic agents	Met and dawalin	3	No	No	Yes	Yes	Daily (>=30 min)	No	No	No	No	130	94	54	169	76	73	174		1.0411	18.9069
84	Female	51	Urban	Muslim	Married	Grade 8-12	Yes	Self/Private	Type 2 diabetes Mellitus	4	Yes	No							Oral hypoglycemic agents	Metformin 1000mg bid	4	No	No	No	Yes	Occasionally	No	No	No	No	140	81	66	158	135	120	139	8	1.125	26.4381
254	Female	51	Urban	Muslim	Married	Grade 8-12	Yes	Self/Private	Type 2 diabetes Mellitus	4	Yes	No							Oral hypoglycemic agents	Metformin 1000mg bid	4	No	No	No	Yes	Occasionally	No	No	No	No	140	81	66	158	135	120	139	8	1.125	26.4381
278	Female	51	Urban	Muslim	Married	Grade 8-12	Yes	Self/Private	Type 2 diabetes Mellitus	4	Yes	No							Oral hypoglycemic agents	Metformin 1000mg bid	4	No	No	No	Yes	Occasionally	No	No	No	No	140	81	66	158	135	120	134	8	1.125	26.4381
10	Female	55	Urban	Protestant	Divorced	Primary school	Yes	Self/Private	Type 2 diabetes Mellitus	4	No	No							Oral hypoglycemic agents	Metformin and gilibenclimide	3	No	No	No	No		No	No	No	No	120	87	90	52	57	62	127		0.919355	332.84
93	Female	55	Urban	Orthodox	Married	College and above	Yes	Government	Type 2 diabetes Mellitus	4	No	No							Oral hypoglycemic agents	Metformin and dawalin	4	No	No	No	Yes	Daily (>=30 min)	No	No	No	No	137	85	63	154	99	89	191		1.11236	26.5643
192	Female	55	Urban	Muslim	Married	Primary school	Yes	Self/Private	Type 2 diabetes Mellitus	4	Yes	No							Oral hypoglycemic agents	Metformin 1000mg p.o bid	4	No	No	No	No		No	No	No	No	99	67	60	153	126	110	197	9	1.14545	25.6312
239	Female	55	Urban	Muslim	Divorced	Primary school	Yes	Self/Private	Type 2 diabetes Mellitus	4	No	No							Oral hypoglycemic agents	Metformin and gilibenclimide	3	No	No	No	No		No	No	No	No	120	87	90	52	57	52	127		1.09615	332.84
287	Female	55	Urban	Orthodox	Married	College and above	Yes	Government	Type 2 diabetes Mellitus	4	No	No							Oral hypoglycemic agents	Metformin and dawalin	4	No	No	No	Yes	Daily (>=30 min)	No	No	No	No	137	85	63	154	99	89	195		1.11236	26.5643
373	Female	55	Urban	Muslim	Married	Primary school	Yes	Self/Private	Type 2 diabetes Mellitus	4	Yes	No							Oral hypoglycemic agents	Metformin 1000mg p.o bid	4	No	No	No	No		No	No	No	No	101	68	62	154	127	112	199	9	1.13393	26.1427
407	Female	55	Urban	Protestant	Divorced	Primary school	Yes	Self/Private	Type 2 diabetes Mellitus	4	No	No							Oral hypoglycemic agents	Metformin and gilibenclimide	3	No	No	No	No		No	No	No	No	119	86	89	51	56	70	126		0.8	342.176
423	Female	55	Urban	Orthodox	Married	College and above	Yes	Government	Type 2 diabetes Mellitus	4	No	No							Oral hypoglycemic agents	Metformin and dawalin	4	No	No	No	Yes	Daily (>=30 min)	No	No	No	No	139	87	67	158	97	103	195		0.941748	26.8386
165	Female	57	Urban	Orthodox	Married	Primary school	Yes	Self/Private	Type 2 diabetes Mellitus	4	No	No							Oral hypoglycemic agents	Metformin 1000mg p.o bid	4	No	No	No	Yes	Daily less than 30 min	No	No	No	No	114	69	59	152	130	110	111	8	1.18182	25.5367
208	Male	57	Urban	Muslim	Married	Primary school	Yes	Self/Private	Type 2 diabetes Mellitus	4	No	Yes	Hypertension	1	0	0	0		Both	Metformin 1000mg p.o bid	4	No	No	Yes	Yes	Occasionally	No	No	No	No	143	98	71	179	138	129	140	8	1.06977	22.1591
346	Female	57	Urban	Orthodox	Married	Primary school	Yes	Self/Private	Type 2 diabetes Mellitus	4	No	No							Oral hypoglycemic agents	Metformin 1000mg p.o bid	4	No	No	No	Yes	Daily less than 30 min	No	No	No	No	116	70	61	153	131	112	113	8	1.16964	26.0584
389	Male	57	Urban	Muslim	Married	Primary school	Yes	Self/Private	Type 2 diabetes Mellitus	4	No	Yes	Hypertension	1	0	0	0		Both	Metformin 1000mg p.o bid	4	No	No	Yes	Yes	Occasionally	No	No	No	No	145	99	73	180	139	131	142	8	1.06107	22.5309
206	Female	59	Urban	Orthodox	Divorced	Primary school	No		Type 2 diabetes Mellitus	4	No	Yes	Hypertension	1	0	0	0		Both	Metformin 1000mg p.o bid	4	No	No	No	Yes	Occasionally	No	No	No	No	159	101	53	154	100	90	88	7	1.11111	22.3478
387	Female	59	Urban	Orthodox	Divorced	Primary school	No		Type 2 diabetes Mellitus	4	No	Yes	Hypertension	1	0	0	0		Both	Metformin 1000mg p.o bid	4	No	No	No	Yes	Occasionally	No	No	No	No	161	102	55	155	101	92	90	7	1.09783	22.8928
149	Male	60	Rural	Muslim	Married	Illiterate	Yes	Farmer	Type 2 diabetes Mellitus	4	No	No							Oral hypoglycemic agents	metoforemin and Glibenclmid	4	No	Yes	Yes	Yes	Above two days per week	Yes	Yes	No	No	130	80	68	161	88	90	130		0.977778	26.2336
335	Male	60	Rural	Muslim	Married	Illiterate	Yes	Farmer	Type 2 diabetes Mellitus	4	No	No							Oral hypoglycemic agents	metoforemin and Glibenclmid	4	No	Yes	Yes	Yes	Above two days per week	Yes	Yes	No	No	127	83	65	158	85	88	128		0.965909	26.0375
179	Female	18	Urban	Orthodox	Single	Primary school	No		Type 1 diabetes Mellitus	5	No	No							Insulin		5	No	No	No	Yes	Occasionally	No	No	No	No	100	80	59	152	60	64	141		0.9375	25.5367
360	Female	18	Urban	Orthodox	Single	Primary school	No		Type 1 diabetes Mellitus	5	No	No							Insulin		5	No	No	No	Yes	Occasionally	No	No	No	No	102	81	61	153	61	2	143		30.5	26.0584
418	Female	18	Urban	Orthodox	Single	Primary school	No		Type 1 diabetes Mellitus	5	No	No							Insulin		5	No	No	No	Yes	Occasionally	No	No	No	No	101	80	62	154	62	67	144		0.925373	26.1427
228	Female	40	Urban	Orthodox	Married	Illiterate	No		Type 2 diabetes Mellitus	5		No							Oral hypoglycemic agents	Metformin and gilibenclimide		No	No	No	Yes	Daily (>=30 min)	No	No	No	No	139	89	54	158	91.44	96.52	249		0.947368	21.6311
70	Female	42	Urban	Orthodox	Married	College and above	Yes	Government	Type 2 diabetes Mellitus	5	Yes	No							Oral hypoglycemic agents	Metformin 500mg p.o and dualin 5mg	5	No	No	No	Yes	Occasionally	No	No	No	No	121	77	71	173	129	135	124	7	0.955556	23.7228
275	Female	42	Urban	Orthodox	Married	College and above	Yes	Government	Type 2 diabetes Mellitus	5	Yes	No							Oral hypoglycemic agents	Metformin 500mg p.o and dualin 5mg	5	No	No	No	Yes	Occasionally	No	No	No	No	121	77	71	173	129	135	115	7	0.955556	23.7228
94	Female	45	Urban	Orthodox	Married	College and above	Yes	Government	Type 2 diabetes Mellitus	5	Yes	No							Insulin			No	No	No	Yes	Daily (>=30 min)	No	No	No	No	104	72	63	165	90	98	159		0.918367	23.1405
288	Female	45	Urban	Orthodox	Married	College and above	Yes	Government	Type 2 diabetes Mellitus	5	Yes	No							Insulin			No	No	No	Yes	Daily (>=30 min)	No	No	No	No	104	72	63	165	90	98	153		0.918367	23.1405
424	Female	45	Urban	Orthodox	Married	College and above	Yes	Government	Type 2 diabetes Mellitus	5	Yes	No							Insulin			No	No	No	Yes	Daily (>=30 min)	No	No	No	No	106	74	67	169	88	96	163		0.916667	23.4586
73	Male	49	Urban	Orthodox	Married	College and above	Yes	Government	Type 2 diabetes Mellitus	5	Yes	No							Both	Metformin 1000mg po bid	5	Yes	No	Yes	Yes	Occasionally	No	Yes	No	No	142	90	76	173	136	120	263	9	1.13333	25.3934
120	Female	51	Urban	Muslim	Married	Primary school	No		Type 2 diabetes Mellitus	5	No	No							Oral hypoglycemic agents	Metformin 500mg p.o bid	5	No	No	No	Yes	Occasionally	No	No	No	No	117	73	72	169	135	121	135	8	1.1157	25.2092
42	Male	56	Urban	Muslim	Married	Grade 8-12	No		Type 2 diabetes Mellitus	5	Yes	Yes	Health diseases	0	0	1	0		Oral hypoglycemic agents	Metaformin	5	No	No	No	No		No	No	No	No	161	85	71	170	76.2	63.5	154		1.2	24.5675
43	Female	56	Urban	Muslim	Married	Grade 8-12	No		Type 2 diabetes Mellitus	5	Yes	No							Oral hypoglycemic agents	Metaformin	2	No	No	No	No		No	No	No	No	100	70	80	166	86.36	68.58	400	9	1.25926	29.0318
210	Male	57	Urban	Orthodox	Married	Primary school	Yes	Government	Type 2 diabetes Mellitus	5	Yes	Yes	Hypertension Others	1	0	0	0	CKD	Insulin		5	No	No	No	Yes	Occasionally	No	No	No	No	142	88	65	162	125	105	124	9	1.19048	24.7676
391	Male	57	Urban	Orthodox	Married	Primary school	Yes	Government	Type 2 diabetes Mellitus	5	Yes	Yes	Hypertension Others	1	0	0	0	CKD	Insulin		5	No	No	No	Yes	Occasionally	No	No	No	No	144	89	67	163	126	107	126	9	1.17757	25.2174
175	Male	63	Urban	Muslim	Married	Grade 8-12	Yes	Government	Type 2 diabetes Mellitus	5	No	Yes	Hypertension	1	0	0	0		Insulin		5	No	No	No	Yes	Daily (>=30 min)	No	No	No	No	173	84	69	146	116	111	103		1.04505	32.3701
356	Male	63	Urban	Muslim	Married	Grade 8-12	Yes	Government	Type 2 diabetes Mellitus	5	No	Yes	Hypertension	1	0	0	0		Insulin		5	No	No	No	Yes	Daily (>=30 min)	No	No	No	No	175	85	71	147	117	113	105		1.0354	32.8567
414	Male	63	Urban	Muslim	Married	Grade 8-12	Yes	Government	Type 2 diabetes Mellitus	5	No	Yes	Hypertension	1	0	0	0		Insulin		5	No	No	No	Yes	Daily (>=30 min)	No	No	No	No	174	84	72	148	118	114	106		1.03509	32.8707
67	Male	21	Rural	Muslim	Single	Grade 8-12	No		Type 1 diabetes Mellitus	6	No	No							Insulin		6	No	No	No	Yes	Occasionally	No	No	No	No	119	72	54	174	96	100	325	9	0.96	17.8359
272	Male	21	Urban	Muslim	Single	Grade 8-12	No		Type 1 diabetes Mellitus	6	No	No							Insulin		6	No	No	No	Yes	Occasionally	No	No	No	No	119	72	54	174	96	100	342	9	0.96	17.8359
27	Male	26	Urban	Orthodox	Single	Grade 8-12	No		Type 1 diabetes Mellitus	6	Yes	Yes	Hypertension	1	0	0	0		Insulin		6	No	No	No	Yes	Daily (>=30 min)	No	No	No	No	150	95	69	172	81.28	83.82	189		0.969697	23.3234
181	Female	26	Urban	Orthodox	Married	College and above	Yes	Government	Type 1 diabetes Mellitus	6	No	No							Insulin		6	No	No	No	Yes	Daily (>=30 min)	No	No	Yes	Yes	115	71	40	146	81	84	136		0.964286	18.7652
362	Female	26	Urban	Orthodox	Married	College and above	Yes	Government	Type 1 diabetes Mellitus	6	No	No							Insulin		6	No	No	No	Yes	Daily (>=30 min)	No	No	Yes	Yes	117	72	42	147	82	86	138		0.953488	19.4363
134	Male	38	Rural	Muslim	Married	Illiterate	Yes	Self/Private	Type 1 diabetes Mellitus	6	No	No							Insulin		6	No	No	Yes	Yes	Daily (>=30 min)	No	No	No	No	121	66	61	171	81	76	99		1.06579	20.8611
146	Male	38	Rural	Muslim	Married	Illiterate	Yes	Self/Private	Type 1 diabetes Mellitus	6	No	No							Insulin		6	No	No	Yes	Yes	Daily (>=30 min)	No	No	No	No	121	66	61	171	81	76	99		1.06579	20.8611
320	Male	38	Rural	Muslim	Married	Illiterate	Yes	Self/Private	Type 1 diabetes Mellitus	6	No	No							Insulin		6	No	No	Yes	Yes	Daily (>=30 min)	No	No	No	No	118	69	58	168	78	74	97		1.05405	20.5499
332	Male	38	Rural	Muslim	Married	Illiterate	Yes	Self/Private	Type 1 diabetes Mellitus	6	No	No							Insulin		6	No	No	Yes	Yes	Daily (>=30 min)	No	No	No	No	118	69	58	168	78	74	97		1.05405	20.5499
41	Male	43	Rural	Muslim	Married	Illiterate	No		Type 2 diabetes Mellitus	6	No	No							Oral hypoglycemic agents	Mrtaformin	6	No	No	No	No		No	No	No	No	110	64	66	172	66.04	40.64	163	6	1.625	22.3094
118	Male	47	Urban	Orthodox	Married	College and above	Yes	Government	Type 2 diabetes Mellitus	6	Yes	Yes	Hypertension	1	0	0	0		Oral hypoglycemic agents	Metformin 1000mg p.o bid	6	No	No	No	Yes	Daily (>=30 min)	No	No	No	No	135	100	70	178	142	128	104	9	1.10938	22.0932
155	Male	47	Urban	Orthodox	Married	College and above	Yes	Self/Private	Type 2 diabetes Mellitus	6	Yes	No							Oral hypoglycemic agents	Metformin 1000mg p.o bid	6	Yes	No	Yes	Yes	Daily less than 30 min	No	No	No	No	129	84	76	173	140	125	188	9	1.12	25.3934
336	Male	47	Urban	Orthodox	Married	College and above	Yes	Self/Private	Type 2 diabetes Mellitus	6	Yes	No							Oral hypoglycemic agents	Metformin 1000mg p.o bid	6	Yes	No	Yes	Yes	Daily less than 30 min	No	No	No	No	131	85	78	174	141	127	190	9	1.11024	25.763
211	Male	51	Urban	Orthodox	Single	College and above	Yes	Government	Type 2 diabetes Mellitus	6	Yes	Yes	Hypertension Tuberculosis	1	1	0	0		Insulin		7	No	No	No	Yes	Occasionally	No	No	No	No	129	89	62	168	125	110	90	7	1.13636	21.9671
392	Male	51	Urban	Orthodox	Single	College and above	Yes	Government	Type 2 diabetes Mellitus	6	Yes	Yes	Hypertension Tuberculosis	1	1	0	0		Insulin		7	No	No	No	Yes	Occasionally	No	No	No	No	131	90	64	169	126	112	92	7	1.125	22.4082
104	Female	55	Rural	Muslim	Married	Illiterate	Yes	Self/Private	Type 2 diabetes Mellitus	6	No	No							Insulin		5	No	No	Yes	Yes	Daily (>=30 min)	No	No	No	No	128	82	68	170	102	87	144		1.17241	23.5294
298	Female	55	Rural	Muslim	Married	Illiterate	Yes	Self/Private	Type 2 diabetes Mellitus	6	No	No							Insulin		5	No	No	Yes	Yes	Daily (>=30 min)	No	No	No	No	128	82	68	170	102	87	143		1.17241	23.5294
74	Male	55	Urban	Orthodox	Married	College and above	Yes	Self/Private	Type 2 diabetes Mellitus	6	Yes	Yes	Tuberculosis	0	1	0	0		Insulin		6	Yes	No	Yes	No		No	No	No	No	152	94	78	170	142	125	219	10	1.136	26.9896
180	Male	60	Urban	Muslim	Married	College and above	Yes	Government	Type 2 diabetes Mellitus	6	No	Yes	Hypertension	1	0	0	0		Oral hypoglycemic agents	Met and dawalin	6	No	No	No	Yes	Daily less than 30 min	No	No	No	No	428	75	56	165	88	79	339		1.11392	20.5693
209	Female	60	Urban	Muslim	Divorced	Primary school	Yes	Self/Private	Type 2 diabetes Mellitus	6	No	Yes	Hypertension Others	1	0	0	0	PNP	Insulin		6	No	No	No	No		No	No	No	No	100	68	51	153	102	88	114	8	1.15909	21.7865
361	Male	60	Urban	Muslim	Married	College and above	Yes	Government	Type 2 diabetes Mellitus	6	No	Yes	Hypertension	1	0	0	0		Oral hypoglycemic agents	Met and dawalin	6	No	No	No	Yes	Daily less than 30 min	No	No	No	No	430	76	58	166	89	81	341		1.09877	21.048
390	Female	60	Urban	Muslim	Divorced	Primary school	Yes	Self/Private	Type 2 diabetes Mellitus	6	No	Yes	Hypertension Others	1	0	0	0	PNP	Insulin		6	No	No	No	No		No	No	No	No	102	69	53	154	86	90	116	8	0.955556	22.3478
200	Male	56	Urban	Orthodox	Divorced	Primary school	No		Type 2 diabetes Mellitus	6	No	Yes	Hypertension Others	1	0	0	0	PNPathy and osteoarthritis	Both	Metformin 1000mg per day	6	No	No	Yes	No		No	No	No	No	177	99	70	179	140	138	218	11	1.01449	21.847
381	Male	60	Urban	Orthodox	Divorced	Primary school	No		Type 2 diabetes Mellitus	6	No	Yes	Hypertension Others	1	0	0	0	PNPathy and osteoarthritis	Both	Metformin 1000mg per day	6	No	No	Yes	No		No	No	No	No	179	100	72	180	141	140	220	11	1.00714	22.2222
166	Female	62	Urban	Orthodox	Divorced	Illiterate	No		Type 2 diabetes Mellitus	6	No	No							Oral hypoglycemic agents	1000mg bid metformin	6	No	No	No	No		No	No	No	No	102	66	57	152	123	100	98	7	1.23	24.6711
347	Female	63	Urban	Orthodox	Divorced	Illiterate	No		Type 2 diabetes Mellitus	6	No	No							Oral hypoglycemic agents	1000mg bid metformin	6	No	No	No	No		No	No	No	No	104	67	59	153	124	102	100	7	1.21569	25.204
196	Male	60	Urban	Orthodox	Divorced	Primary school	No		Type 2 diabetes Mellitus	6	Yes	Yes	Hypertension Tuberculosis Others	1	1	0	0	PNP and osteoarthritis	Insulin		6	No	No	No	No		No	No	No	No	218	101	76	182	142	130	274	10	1.09231	22.9441
377	Male	64	Urban	Orthodox	Divorced	Primary school	No		Type 2 diabetes Mellitus	6	Yes	Yes	Hypertension Tuberculosis Others	1	1	0	0	PNP and osteoarthritis	Insulin		6	No	No	No	No		No	No	No	No	220	102	78	183	143	132	276	10	1.08333	23.2912
207	Male	64	Rural	Muslim	Married	Illiterate	No		Type 2 diabetes Mellitus	6	No	No							Insulin		6	No	No	Yes	Yes	Occasionally	No	No	No	No	106	74	69	170	120	111	151	8	1.08108	23.8754
388	Male	64	Rural	Muslim	Married	Illiterate	No		Type 2 diabetes Mellitus	6	No	No							Insulin		6	No	No	Yes	Yes	Occasionally	No	No	No	No	108	75	71	171	121	113	153	8	1.0708	24.281
22	Male	21	Urban	Protestant	Single	College and above	No		Type 2 diabetes Mellitus	7	No	No							Insulin		7	No	No	No	Yes	Daily (>=30 min)	No	No	No	No	111	67	50	170	73.66	88.9	128		0.828571	17.301
53	Female	25	Urban	Muslim	Married	Illiterate	No		Type 2 diabetes Mellitus	7	Yes	No							Insulin		7	No	No	No	No		No	No	No	No	120	70	85	170	83.82	63.5	380	13	1.32	29.4118
202	Female	29	Urban	Orthodox	Married	College and above	Yes	Government	Type 1 diabetes Mellitus	7	Yes	No							Insulin		7	No	No	No	Yes	Occasionally	No	No	No	No	98	69	64	164	101	92	96	7	1.09783	23.7954
383	Female	29	Urban	Orthodox	Married	College and above	Yes	Government	Type 1 diabetes Mellitus	7	Yes	No							Insulin		7	No	No	No	Yes	Occasionally	No	No	No	No	100	70	66	165	102	94	98	7	1.08511	24.2424
161	Male	43	Urban	Protestant	Married	College and above	Yes	Government	Type 2 diabetes Mellitus	7	Yes	Yes	Tuberculosis Others	0	1	0	0	COPD	Both	Metformin 500mg p.o bid	7	No	No	Yes	Yes	Occasionally	Yes	Yes	Yes	No	152	90	78	182	155	140	257	9	1.10714	23.5479
342	Male	43	Urban	Protestant	Married	College and above	Yes	Government	Type 2 diabetes Mellitus	7	Yes	Yes	Tuberculosis Others	0	1	0	0	COPD	Both	Metformin 500mg p.o bid	7	No	No	Yes	Yes	Occasionally	Yes	Yes	Yes	No	154	91	80	183	156	142	259	9	1.09859	23.8884
152	Female	46	Urban	Muslim	Divorced	Illiterate	No		Type 2 diabetes Mellitus	7	No	No							Insulin		6	No	No	Yes	No		No	No	Yes	Yes	130	80	72	169	116	119	229		0.97479	25.2092
158	Male	46	Urban	Protestant	Married	College and above	Yes	Government	Type 2 diabetes Mellitus	7	Yes	No							Oral hypoglycemic agents	Metformin 1000mg p.o bid	6	No	No	No	Yes	Daily less than 30 min	No	No	No	No	123	79	67	167	128	110	113	7	1.16364	24.0238
339	Male	46	Urban	Protestant	Married	College and above	Yes	Government	Type 2 diabetes Mellitus	7	Yes	No							Oral hypoglycemic agents	Metformin 1000mg p.o bid	6	No	No	No	Yes	Daily less than 30 min	No	No	No	No	125	80	69	168	129	112	115	7	1.15179	24.4473
173	Female	48	Urban	Muslim	Married	College and above	Yes	Government	Type 2 diabetes Mellitus	7	No	Yes	Hypertension	1	0	0	0		Oral hypoglycemic agents	Met and dawalin		No	No	No	Yes	Daily (>=30 min)	No	No	No	No	168	79	81	168	103	106	159		0.971698	28.699
354	Female	48	Urban	Muslim	Married	College and above	Yes	Government	Type 2 diabetes Mellitus	7	No	Yes	Hypertension	1	0	0	0		Oral hypoglycemic agents	Met and dawalin		No	No	No	Yes	Daily (>=30 min)	No	No	No	No	170	80	83	169	104	108	161		0.962963	29.0606
412	Female	48	Urban	Muslim	Married	College and above	Yes	Government	Type 2 diabetes Mellitus	7	No	Yes	Hypertension	1	0	0	0		Oral hypoglycemic agents	Met and dawalin		No	No	No	Yes	Daily (>=30 min)	No	No	No	No	169	79	84	170	105	109	162		0.963303	29.0657
203	Male	55	Urban	Orthodox	Widowed	Grade 8-12	Yes	Self/Private	Type 2 diabetes Mellitus	7	Yes	No							Both	Metformin 1000mg p.o bid	7	Yes	No	Yes	Yes	Daily less than 30 min	No	No	No	No	106	72	70	178	135	114	100	7	1.18421	22.0932
384	Male	55	Urban	Orthodox	Widowed	Grade 8-12	Yes	Self/Private	Type 2 diabetes Mellitus	7	Yes	No							Both	Metformin 1000mg p.o bid	7	Yes	No	Yes	Yes	Daily less than 30 min	No	No	No	No	108	73	72	179	136	116	102	7	1.17241	22.4712
45	Male	57	Rural	Muslim	Married	College and above	Yes	Not working	Type 2 diabetes Mellitus	7	Yes	Yes	Health diseases	0	0	1	0		Oral hypoglycemic agents	Metaformin glibeclamide	4	No	No	Yes	Yes	Daily less than 30 min	Yes	Yes	Yes	Yes			70	175	69	54	205	7	1.27778	22.8571
83	Female	59	Urban	Muslim	Divorced	Illiterate	No		Type 2 diabetes Mellitus	7	Yes	Yes	Others	0	0	0	0	Thayrotocicois	Insulin		7	No	No	No	Yes	Occasionally	No	No	Yes	Yes	138	83	77	159	154	141	242	9	1.0922	30.4577
253	Female	59	Urban	Muslim	Divorced	Illiterate	No		Type 2 diabetes Mellitus	7	Yes	Yes	Others	0	0	0	0	Thayrotocicois	Insulin		7	No	No	No	Yes	Occasionally	No	No	Yes	Yes	138	83	77	159	154	141	242	9	1.0922	30.4577
277	Female	59	Urban	Muslim	Divorced	Illiterate	No		Type 2 diabetes Mellitus	7	Yes	Yes	Others	0	0	0	0	Thayrotocicois	Insulin		7	No	No	No	Yes	Occasionally	No	No	Yes	Yes	138	83	77	159	154	141	240	9	1.0922	30.4577
20	Male	60	Rural	Muslim	Married	Illiterate	Yes	Farmer	Type 2 diabetes Mellitus	7	No	No							Oral hypoglycemic agents	Metformin	7	No	No	Yes	Yes	Daily (>=30 min)	Yes	No	No	No	116	70	63	167	91.44	114.3	138		0.8	22.5896
260	Male	60	Rural	Muslim	Widowed	Primary school	No		Type 2 diabetes Mellitus	7	No	Yes			0	0	0		Oral hypoglycemic agents	Met and daw	7	No	No	No	Yes	Daily (>=30 min)	No	No	No	No	165	65	86	157	137	120	121		1.14167	34.8899
90	Female	60	Urban	Muslim	Divorced	Primary school	No		Type 2 diabetes Mellitus	7	No	Yes	Hypertension	1	0	0	0		Oral hypoglycemic agents	Met and daw	7	No	No	No	Yes	Daily (>=30 min)	No	No	No	No	165	65	86	157	137	120	121		1.14167	34.8899
284	Female	60	Urban	Muslim	Divorced	Primary school	No		Type 2 diabetes Mellitus	7	No	Yes	Hypertension	1	0	0	0		Oral hypoglycemic agents	Met and daw	7	No	No	No	Yes	Daily (>=30 min)	No	No	No	No	165	65	86	157	137	120	118		1.14167	34.8899
164	Male	64	Urban	Muslim	Married	Primary school	No		Type 2 diabetes Mellitus	7	No	Yes	Hypertension Tuberculosis	1	1	0	0		Insulin		7	No	No	Yes	Yes	Occasionally	Yes	No	No	No	146	82	71	173	135	120	153	9	1.125	23.7228
345	Male	64	Urban	Muslim	Married	Primary school	No		Type 2 diabetes Mellitus	7	No	Yes	Hypertension Tuberculosis	1	1	0	0		Insulin		7	No	No	Yes	Yes	Occasionally	Yes	No	No	No	148	83	73	174	136	122	155	9	1.11475	24.1115
72	Male	22	Urban	Orthodox	Single	College and above	Yes	Self/Private	Type 1 diabetes Mellitus	8	Yes	No							Insulin		8	No	No	No	Yes	Occasionally	No	No	Yes	Yes	102	69	67	172	102	90	238	8	1.13333	22.6474
49	Male	24	Urban	Orthodox	Married	College and above	Yes		Type 1 diabetes Mellitus	8	Yes	No							Insulin		8	No	No	No	Yes	Above two days per week	No	No	No	Yes	117	77	65	171	100	94	130	7	1.06383	22.2291
217	Female	28	Urban	Muslim	Married	Grade 8-12	No		Type 1 diabetes Mellitus	8	Yes	No							Insulin		8	No	No	Yes	Yes	Daily less than 30 min	No	No	No	Yes	98	59	62	163	136	124	241	9	1.09677	23.3355
398	Female	28	Urban	Muslim	Married	Grade 8-12	No		Type 1 diabetes Mellitus	8	Yes	No							Insulin		8	No	No	Yes	Yes	Daily less than 30 min	No	No	No	Yes	100	60	64	164	137	126	243	9	1.0873	23.7954
201	Female	30	Urban	Muslim	Married	College and above	Yes	Self/Private	Type 1 diabetes Mellitus	8	Yes	No							Insulin		8	No	No	No	Yes	Occasionally	No	No	No	No	104	69	57	157	102	90	204	9	1.13333	23.1247
382	Female	30	Urban	Muslim	Married	College and above	Yes	Self/Private	Type 1 diabetes Mellitus	8	Yes	No							Insulin		8	No	No	No	Yes	Occasionally	No	No	No	No	106	70	59	158	103	92	206	9	1.11957	23.634
47	Male	40	Urban	Protestant	Married	College and above	Yes		Type 2 diabetes Mellitus	8	Yes	Yes	Hypertension	1	0	0	0		Oral hypoglycemic agents	Metformin 1000mg p.o/day	8	No	No	No	Yes	Occasionally	No	No	No	No	152	91	72	169	132	121	171	8	1.09091	25.2092
100	Male	40	Urban	Muslim	Married	Illiterate	Yes	Farmer	Type 2 diabetes Mellitus	8	No	No							Oral hypoglycemic agents	Met and dawalin	7	No	No	No	Yes	Occasionally	No	No	No	No	151	79	61	181	91	82	86		1.10976	18.6197
294	Male	40	Urban	Muslim	Married	Illiterate	Yes	Farmer	Type 2 diabetes Mellitus	8	No	No							Oral hypoglycemic agents	Met and dawalin	7	No	No	No	Yes	Occasionally	No	No	No	No	151	79	61	181	91	82	89		1.10976	18.6197
274	Male	44	Rural	Orthodox	Married	Grade 8-12	Yes	Government	Type 2 diabetes Mellitus	8	Yes	No							Insulin		8	Yes	No	Yes	Yes	Occasionally	No	No	No	Yes	132	81	72	172	135	114	234	9	1.18421	24.3375
69	Male	44	Urban	Orthodox	Married	Grade 8-12	Yes	Government	Type 2 diabetes Mellitus	8	Yes	No							Insulin		8	Yes	No	Yes	Yes	Occasionally	No	No	No	Yes	132	81	72	172	135	114	242	9	1.18421	24.3375
117	Male	45	Urban	Muslim	Married	Grade 8-12	Yes	Self/Private	Type 2 diabetes Mellitus	8	Yes	Yes	Others	0	0	0	0	PNPathy	Insulin		8	No	No	Yes	Yes	Daily (>=30 min)	No	No	No	No	127	71	68	170	125	114	111	8	1.09649	23.5294
77	Female	47	Urban	Orthodox	Married	Grade 8-12	Yes	Government	Type 2 diabetes Mellitus	8	Yes	Yes	HIV/AIDS	0	0	0	1		Both	Metformin 500mgbid	8	Yes	No	Yes	Yes	Daily less than 30 min	No	No	No	No	121	73	65	160	99	90	287	0	1.1	25.3906
3	Female	48	Urban	Orthodox	Married	Primary school	No		Type 2 diabetes Mellitus	8	No	No							Both	Metformin and insulin	8	No	No	No	Yes	Daily (>=30 min)	No	No	No	No	123	74	56	157	91.44	101.6	189	6	0.9	22.719
232	Female	48	Urban	Orthodox	Married	Primary school	No		Type 2 diabetes Mellitus	8	No	No							Both	Metformin and insulin	8	No	No	No	Yes	Daily (>=30 min)	No	No	No	No	123	74	56	157	91.44	101.6	189	6	0.9	22.719
216	Female	51	Urban	Orthodox	Divorced	Primary school	No		Type 2 diabetes Mellitus	8	No	Yes	Hypertension Tuberculosis	1	1	0	0		Insulin		8	No	No	No	No		No	No	No	No	151	92	52	159	102	94	178	10	1.08511	20.5688
397	Female	51	Urban	Orthodox	Divorced	Primary school	No		Type 2 diabetes Mellitus	8	No	Yes	Hypertension Tuberculosis	1	1	0	0		Insulin		8	No	No	No	No		No	No	No	No	153	93	54	160	103	96	180	9	1.07292	21.0938
64	Female	52	Urban	Orthodox	Married	Primary school	Yes	Government	Type 2 diabetes Mellitus	8	Yes	No							Insulin		8	No	No	No	No		No	No	Yes	Yes	128	73	59	159	127	112	195	9	1.13393	23.3377
80	Male	52	Urban	Protestant	Married	College and above	Yes	Self/Private	Type 2 diabetes Mellitus	8	Yes	Yes	Hypertension Tuberculosis	1	1	0	0		Insulin		8	No	No	No	Yes	Above two days per week	No	No	No	No	131	81	68	168	139	122	120	7	1.13934	24.093
250	Male	52	Urban	Protestant	Married	College and above	Yes	Self/Private	Type 2 diabetes Mellitus	8	Yes	Yes			1	0	0		Insulin		8	No	No	No	Yes	Above two days per week	No	No	No	No	131	81	68	168	139	122	120	7	1.13934	24.093
269	Female	52	Urban	Orthodox	Married	Primary school	Yes	Government	Type 2 diabetes Mellitus	8	Yes	No							Insulin		8	No	No	No	No		No	No	Yes	Yes	128	73	59	159	127	112	199	9	1.13393	23.3377
40	Female	54	Urban	Muslim	Married	College and above	Yes	Self/Private	Type 1 diabetes Mellitus	8	Yes	No							Insulin		8	No	No	No	Yes	Daily less than 30 min	No	No	No	No	120	80	80	165	83.82	58.42	288	9	1.43478	29.3848
81	Male	55	Urban	Orthodox	Divorced	College and above	Yes	Self/Private	Type 2 diabetes Mellitus	8	Yes	Yes	HIV/AIDS	0	0	0	1		Insulin		8	Yes	No	Yes	Yes	Occasionally	No	No	Yes	Yes	117	79	58	161	110	100	177	8	1.1	22.3757
251	Male	55	Urban	Orthodox	Divorced	College and above	Yes	Self/Private	Type 2 diabetes Mellitus	8	Yes	Yes	HIV/AIDS	0	0	0	1		Insulin		8	Yes	No	Yes	Yes	Occasionally	No	No	Yes	Yes	117	79	58	161	110	100	177	8	1.1	22.3757
170	Male	56	Rural	Muslim	Married	Illiterate	Yes	Self/Private	Type 2 diabetes Mellitus	8	No	No							Both	Metformin	8	No	No	No	Yes	Daily (>=30 min)	No	No	No	No	139	60	47	165	76	81	49		0.938272	17.2635
351	Male	56	Rural	Muslim	Married	Illiterate	Yes	Self/Private	Type 2 diabetes Mellitus	8	No	No							Both	Metformin	8	No	No	No	Yes	Daily (>=30 min)	No	No	No	No	141	61	49	166	77	83	51		0.927711	17.782
409	Male	56	Rural	Muslim	Married	Illiterate	Yes	Self/Private	Type 2 diabetes Mellitus	8	No	No							Both	Metformin	8	No	No	No	Yes	Daily (>=30 min)	No	No	No	No	140	60	50	167	78	84	52		0.928571	17.9282
119	Male	58	Urban	Orthodox	Married	College and above	Yes	Government	Type 2 diabetes Mellitus	8	Yes	Yes	Others	0	0	0	0	PNP	Insulin		6	Yes	No	No	Yes	Daily (>=30 min)	No	No	No	No	133	82	73	174	142	130	109	8	1.09231	24.1115
174	Female	59	Urban	Protestant	Married	Grade 8-12	Yes	Self/Private	Type 2 diabetes Mellitus	8	No	Yes	Hypertension	1	0	0	0		Oral hypoglycemic agents	Met and dawalin	8	No	No	No	Yes	Daily (>=30 min)	No	No	No	No	178	87	82	170	99	49	255		2.02041	28.3737
355	Female	59	Urban	Protestant	Married	Grade 8-12	Yes	Self/Private	Type 2 diabetes Mellitus	8	No	Yes	Hypertension	1	0	0	0		Oral hypoglycemic agents	Met and dawalin	8	No	No	No	Yes	Daily (>=30 min)	No	No	No	No	180	88	84	171	100	51	257		1.96078	28.7268
413	Female	59	Urban	Protestant	Married	Grade 8-12	Yes	Self/Private	Type 2 diabetes Mellitus	8	No	Yes	Hypertension	1	0	0	0		Oral hypoglycemic agents	Met and dawalin	8	No	No	No	Yes	Daily (>=30 min)	No	No	No	No	179	87	85	172	65	52	258		1.25	28.7317
230	Male	60	Rural	Muslim	Married	Illiterate	Yes	Farmer	Type 2 diabetes Mellitus	8	No	No							Both	Metformin and insuline	8	No	No	Yes	Yes	Daily (>=30 min)	No	No	No	No	145	81	74	174	71.12	76.2	136		0.933333	24.4418
194	Male	61	Urban	Orthodox	Married	Primary school	Yes	Self/Private	Type 2 diabetes Mellitus	8	Yes	Yes	Tuberculosis	0	1	0	0		Insulin		8	Yes	No	No	Yes	Occasionally	No	No	No	No	115	86	68	163	123	112	115	8	1.09821	25.5937
375	Male	61	Urban	Orthodox	Married	Primary school	Yes	Self/Private	Type 2 diabetes Mellitus	8	Yes	Yes	Tuberculosis	0	1	0	0		Insulin		8	Yes	No	No	Yes	Occasionally	No	No	No	No	117	87	70	164	124	114	117	8	1.08772	26.0262
21	Male	63	Urban	Orthodox	Married	Primary school	No		Type 2 diabetes Mellitus	8	No	Yes	Hypertension	1	0	0	0		Oral hypoglycemic agents	Metformin	7	No	No	No	No		Yes	No	Yes	No	150	68	59	165	99.06	114.3	164		0.866667	21.6713
163	Female	45	Urban	Muslim	Divorced	Illiterate	No		Type 2 diabetes Mellitus	8	No	Yes	Tuberculosis Others	0	1	0	0	Osteo arthritis	Insulin		8	No	No	No	No		No	No	No	No	129	70	48	155	125	110	114	8	1.13636	19.9792
344	Female	60	Urban	Muslim	Divorced	Illiterate	No		Type 2 diabetes Mellitus	8	No	Yes	Tuberculosis Others	0	1	0	0	Osteo arthritis	Insulin		8	No	No	No	No		No	No	No	No	131	71	50	156	126	112	116	8	1.125	20.5457
101	Female	60	Rural	Muslim	Married	Illiterate	Yes	Farmer	Type 2 diabetes Mellitus	8	Yes	Yes	Hypertension	1	0	0	0		Oral hypoglycemic agents	Met and dawalin		No	No	Yes	Yes	Daily (>=30 min)	No	No	No	No	161	90	63	157	102	108	157		0.944444	25.5588
295	Female	62	Rural	Muslim	Married	Illiterate	Yes	Farmer	Type 2 diabetes Mellitus	8	Yes	Yes	Hypertension	1	0	0	0		Oral hypoglycemic agents	Met and dawalin		No	No	Yes	Yes	Daily (>=30 min)	No	No	No	No	161	90	63	157	102	108	157		0.944444	25.5588
112	Female	40	Urban	Orthodox	Married	Grade 8-12	Yes	Government	Type 2 diabetes Mellitus	9	No	No							Oral hypoglycemic agents	Met and dawalin	9	No	No	No	Yes	Daily (>=30 min)	No	No	No	No	133	83	62	149	96	92	332	13	1.04348	27.9267
306	Female	40	Urban	Orthodox	Married	Grade 8-12	Yes	Government	Type 2 diabetes Mellitus	9	No	No							Oral hypoglycemic agents	Met and dawalin	9	No	No	No	Yes	Daily (>=30 min)	No	No	No	No	133	83	62	149	96	92	335	13	1.04348	27.9267
62	Male	55	Urban	Orthodox	Married	Grade 8-12	No		Type 2 diabetes Mellitus	9	Yes	No							Insulin		9	No	No	No	Yes	Daily (>=30 min)	No	No	No	No	133	84	69	175	135	142	200	7	0.950704	22.5306
267	Male	55	Urban	Orthodox	Married	Grade 8-12	No		Type 2 diabetes Mellitus	9	Yes	No							Insulin		9	No	No	No	Yes	Daily (>=30 min)	No	No	No	No	133	84	69	175	135	142	198	7	0.950704	22.5306
224	Female	60	Urban	Orthodox	Married	College and above	No		Type 1 diabetes Mellitus	9	No	Yes	Hypertension Others	1	0	0	0		Insulin		9	No	No	No	Yes	Daily (>=30 min)	No	No	No	No	121	76	60	152	99.06	104.14	106		0.95122	25.9695
154	Female	62	Urban	Muslim	Married	Illiterate	Yes	Farmer	Type 2 diabetes Mellitus	9	No	Yes	Others Tuberculosis	0	1	0	0	PNPathy	Insulin		9	No	No	Yes	Yes	Daily less than 30 min	No	No	Yes	Yes	129	88	77	173	145	130	235	9	1.11538	25.7276
51	Male	64	Urban	Muslim	Single	Grade 8-12	Yes	Self/Private	Type 2 diabetes Mellitus	9	No	No							Insulin		9	No	No	Yes	Yes	Daily less than 30 min	No	No	No	No	120	80	65	160	75	45	60	7	1.66667	25.3906
82	Male	63	Rural	Muslim	Married	Illiterate	Yes	Farmer	Type 2 diabetes Mellitus	9	No	No							Insulin		9	No	No	Yes	Yes	Daily less than 30 min	No	No	No	No	128	77	70	169	115	120	210	9	0.958333	24.5089
252	Male	63	Rural	Muslim	Married	Illiterate	Yes	Farmer	Type 2 diabetes Mellitus	9	No	No							Insulin		9	No	No	Yes	Yes	Daily less than 30 min	No	No	No	No	128	77	70	169	115	120	210	9	0.958333	24.5089
276	Male	63	Rural	Muslim	Married	Illiterate	Yes	Farmer	Type 2 diabetes Mellitus	9	No	No							Insulin		9	No	No	Yes	Yes	Daily less than 30 min	No	No	No	No	128	77	70	169	115	120	212	9	0.958333	24.5089
223	Female	54	Urban	Muslim	Married	Illiterate	Yes	Farmer	Type 2 diabetes Mellitus	9	No	Yes	Tuberculosis	0	1	0	0		Both	Metformin 1000mg p.o bid	9	No	No	Yes	Yes	Daily (>=30 min)	No	No	No	No	119	81	60	178	101	90	118	9	1.12222	18.937
190	Male	54	Urban	Orthodox	Married	Primary school	No		Type 2 diabetes Mellitus	9	No	Yes	Hypertension Others	1	0	0	0	PNP	Insulin		9	Yes	No	No	No		No	No	No	No	134	79	69	170	120	100	129	10	1.2	23.8754
371	Male	47	Urban	Orthodox	Married	Primary school	No		Type 2 diabetes Mellitus	9	No	Yes	Hypertension Others	1	0	0	0	PNP	Insulin		9	Yes	No	No	No		No	No	No	No	136	80	71	171	121	102	131	10	1.18627	24.281
213	Male	60	Urban	Orthodox	Widowed	Grade 8-12	No		Type 2 diabetes Mellitus	9	No	Yes	Others	0	0	0	0	PNP and osteoarthritis	Insulin		9	No	No	No	No		No	No	No	No	88	67	60	171	104	88	148	8	1.18182	20.5191
394	Male	64	Urban	Orthodox	Widowed	Grade 8-12	No		Type 2 diabetes Mellitus	9	No	Yes	Others	0	0	0	0	PNP and osteoarthritis	Insulin		9	No	No	No	No		No	No	No	No	90	68	62	172	105	90	150	8	1.16667	20.9573
178	Female	21	Urban	Orthodox	Married	Grade 8-12	Yes	Self/Private	Type 2 diabetes Mellitus	9	No	No							Oral hypoglycemic agents	Met and dawalin	9	No	No	No	No		No	No	No	No	185	95	50	153	96.52	116.84	185		0.826087	21.3593
359	Female	23	Urban	Orthodox	Married	Grade 8-12	Yes	Self/Private	Type 2 diabetes Mellitus	9	No	No							Oral hypoglycemic agents	Met and dawalin	9	No	No	No	No		No	No	No	No	187	96	52	154	99.06	121.92	187		0.8125	21.9261
417	Female	34	Urban	Orthodox	Married	Grade 8-12	Yes	Self/Private	Type 2 diabetes Mellitus	9	No	No							Oral hypoglycemic agents	Met and dawalin	9	No	No	No	No		No	No	No	No	186	95	53	155	101.6	124.46	188		0.816327	22.0604
6	Male	29	Rural	Muslim	Married	College and above	Yes	Government	Type 1 diabetes Mellitus	10	Yes	No							Insulin		10	No	No	No	Yes	Occasionally	No	No	No	No	103	73	60	175	86.36	96.52	158	7	0.894737	19.5918
235	Male	29	Rural	Catholic	Married	College and above	Yes	Government	Type 1 diabetes Mellitus	10	Yes	No							Insulin		10	No	No	No	Yes	Occasionally	No	No	No	No	103	73	60	175	86.36	96.52	158	7	0.894737	19.5918
403	Male	29	Rural	Muslim	Married	College and above	Yes	Government	Type 1 diabetes Mellitus	10	Yes	No							Insulin		10	No	No	No	Yes	Occasionally	No	No	No	No	102	72	59	174	83.82	93.98	157	7	0.891892	19.4874
430	Male	29	Rural	Muslim	Married	College and above	Yes	Government	Type 1 diabetes Mellitus	10	Yes	No							Insulin		10	No	No	No	Yes	Occasionally	No	No	No	No	102	72	59	174	83.82	93.98	157	7	0.891892	19.4874
139	Female	48	Urban	Orthodox	Married	College and above	Yes	Government	Type 2 diabetes Mellitus	10	Yes	No							Oral hypoglycemic agents	Met and dawalin	10	No	No	No	Yes	Occasionally	No	No	No	No	115	81	61	157	92	65	205		1.41538	24.7475
325	Female	48	Urban	Orthodox	Married	College and above	Yes	Government	Type 2 diabetes Mellitus	10	Yes	No							Oral hypoglycemic agents	Met and dawalin	10	No	No	No	Yes	Occasionally	No	No	No	No	112	84	58	154	89	63	203		1.4127	24.4561
258	Female	50	Rural	Muslim	Married	Primary school	No		Type 2 diabetes Mellitus	10	Yes	Yes		1	0	0	0		Insulin		10	No	No	No	Yes	Daily (>=30 min)	No	No	No	No	182	90	77	156	107	99	291		1.08081	31.6404
19	Female	50	Urban	Orthodox	Married	Grade 8-12	Yes	Government	Type 2 diabetes Mellitus	10	Yes	Yes	HIV/AIDS Hypertension	1	0	0	1		Oral hypoglycemic agents	Metformin	3	No	No	No	Yes	Daily (>=30 min)	No	No	No	No	111	77	86	160	96.52	109.22	180	6	0.883721	33.5938
88	Female	50	Urban	Muslim	Married	Primary school	No		Type 2 diabetes Mellitus	10	Yes	Yes	Hypertension	1	0	0	0		Insulin		10	No	No	No	Yes	Daily (>=30 min)	No	No	No	No	182	90	77	156	107	99	291		1.08081	31.6404
282	Female	50	Urban	Muslim	Married	Primary school	Yes	Government	Type 2 diabetes Mellitus	10	Yes	Yes	Hypertension	1	0	0	0		Insulin		10	No	No	No	Yes	Daily (>=30 min)	No	No	No	No	182	90	77	156	107	99	279		1.08081	31.6404
153	Male	55	Urban	Orthodox	Married	Grade 8-12	No		Type 2 diabetes Mellitus	10	Yes	Yes	Hypertension	1	0	0	0		Oral hypoglycemic agents	metofrmin	9	No	No	No	No		No	No	No	No	140	90	74	165	111	116	133		0.956897	27.1809
261	Female	56	Rural	Muslim	Married	Grade 8-12	No		Type 2 diabetes Mellitus	10	Yes	yes	Hypertension						Oral hypoglycemic agents	Metaformin	10	No	yes	No	No		No	No	No	No	130	70	80	170	83.82	63.5	185	7	1.32	27.6817
32	Male	58	Urban	Muslim	Married	Primary school	Yes	Self/Private	Type 2 diabetes Mellitus	10	Yes	Yes	Tuberculosis	0	1	0	0		Insulin		10	No	No	No	Yes	Occasionally	No	No	No	No	138	82	69	168	102	112	182	9	0.910714	24.4473
5	Male	59	Urban	Orthodox	Married	College and above	Yes	Government	Type 1 diabetes Mellitus	10	Yes	No							Both	Metformin	8	No	No	Yes	No		No	No	No	No	114	66	74	173	83.82	99.06	228		0.846154	24.7252
234	Male	59	Urban	Orthodox	Married	College and above	Yes	Government	Type 1 diabetes Mellitus	10	Yes	No							Both	Metformin	8	No	No	Yes	No		No	No	No	No	114	66	74	173	78.74	88.9	228		0.885714	24.7252
402	Male	59	Urban	Orthodox	Married	College and above	Yes	Government	Type 1 diabetes Mellitus	10	Yes	No							Both	Metformin	8	No	No	Yes	No		No	No	No	No	113	65	73	172	81.28	83	227		0.979277	24.6755
429	Male	59	Urban	Orthodox	Married	College and above	Yes	Government	Type 1 diabetes Mellitus	10	Yes	No							Both	Metformin	8	No	No	Yes	No		No	No	No	No	113	65	73	172	80	85	227		0.941176	24.6755
66	Male	60	Rural	Muslim	Married	Illiterate	Yes	Farmer	Type 2 diabetes Mellitus	10	No	No							Insulin		10	No	No	Yes	Yes	Daily (>=30 min)	No	No	Yes	No	135	82	70	176	122	100	242	9	1.22	22.5981
271	Male	60	Rural	Muslim	Married	Illiterate	Yes	Farmer	Type 2 diabetes Mellitus	10	No	No							Insulin		10	No	No	Yes	Yes	Daily (>=30 min)	No	No	Yes	No	135	82	70	176	122	100	256	9	1.22	22.5981
122	Female	60	Urban	Orthodox	Married	Primary school	No		Type 2 diabetes Mellitus	10	No	Yes	Hypertension Others	1	0	0	0	PNP, CKD	Insulin		10	No	No	No	Yes	Occasionally	No	Yes	Yes	No	153	102	71	166	155	135	289	10	1.14815	25.7657
75	Male	62	Urban	Orthodox	Married	Grade 8-12	No		Type 2 diabetes Mellitus	10	No	Yes	Hypertension	1	0	0	0		Insulin		10	Yes	Yes	Yes	Yes	Daily less than 30 min	No	No	No	No	132	87	81	177	148	121	194	9	1.22314	25.8546
168	Male	64	Urban	Orthodox	Married	Primary school	No		Type 2 diabetes Mellitus	10	No	Yes	Hypertension Others	1	0	0	0	PNPathy	Insulin		10	No	No	No	Yes	Occasionally	No	No	No	No	158	88	71	174	145	124	145	10	1.16935	23.4509
349	Male	64	Urban	Orthodox	Married	Primary school	No		Type 2 diabetes Mellitus	10	No	Yes	Hypertension Others	1	0	0	0	PNPathy	Insulin		10	No	No	No	Yes	Occasionally	No	No	No	No	160	89	73	175	146	126	147	10	1.15873	23.8367
24	Male	63	Rural	Muslim	Married	Illiterate	No		Type 2 diabetes Mellitus	10	No	No							Both	NPH and metformin	10	No	No	Yes	Yes	Daily (>=30 min)	Yes	No	No	No	130	85	70	168	101.6	109.22	168		0.930233	24.8016
98	Female	62	Rural	Muslim	Married	Illiterate	Yes	Farmer	Type 2 diabetes Mellitus	10	No	Yes	Hypertension Tuberculosis	1	1	0	0		Insulin		10	No	No	No	Yes	Above two days per week	No	No	No	No	117	89	51	156	92	86	116	14	1.06977	20.9566
292	Female	54	Rural	Muslim	Married	Illiterate	Yes	Farmer	Type 2 diabetes Mellitus	10	No	Yes	Hypertension Tuberculosis	1	1	0	0		Insulin		10	No	No	No	Yes	Above two days per week	No	No	No	No	117	89	51	156	92	86	118	14	1.06977	20.9566
428	Female	58	Rural	Muslim	Married	Illiterate	Yes	Farmer	Type 2 diabetes Mellitus	10	No	Yes	Hypertension Tuberculosis	1	1	0	0		Insulin		10	No	No	No	Yes	Above two days per week	No	No	No	No	119	91	55	160	90	84	120	5	1.07143	21.4844
115	Male	51	Urban	Muslim	Married	Primary school	Yes	Self/Private	Type 2 diabetes Mellitus	10	No	No							Oral hypoglycemic agents	M and d	10	No	No	Yes	No		No	Yes	No	No	103	64	51	166	102	100	293		1.02	18.5078
309	Male	49	Urban	Muslim	Married	Primary school	Yes	Self/Private	Type 2 diabetes Mellitus	10	No	No							Oral hypoglycemic agents	M and d	10	No	No	Yes	No		No	Yes	No	No	103	64	51	166	102	100	291		1.02	18.5078
56	Female	62	Urban	Muslim	Married	Grade 8-12	No		Type 2 diabetes Mellitus	10	Yes	No							Oral hypoglycemic agents	Metaformin	10	No	No	No	No		No	No	No	No	130	70	80	170	83.82	63.5	195	7	1.32	27.6817
111	Male	24	Rural	Muslim	Married	Grade 8-12	Yes	Government	Type 1 diabetes Mellitus	11	No	No							Insulin		11	No	No	Yes	Yes	Daily (>=30 min)	No	No	No	No	114	71	42	157	77	76	349		1.01316	17.0392
305	Male	24	Rural	Muslim	Married	Grade 8-12	Yes	Government	Type 1 diabetes Mellitus	11	No	No							Insulin		11	No	No	Yes	Yes	Daily (>=30 min)	No	No	No	No	114	71	42	157	77	76	356		1.01316	17.0392
193	Female	54	Urban	Orthodox	Married	College and above	Yes	Government	Type 2 diabetes Mellitus	11	Yes	Yes	Others	0	0	0	0	PNPathy	Insulin		11	No	No	No	Yes	Daily less than 30 min	No	No	No	No	121	70	67	159	135	120	210	9	1.125	26.5021
374	Female	54	Urban	Orthodox	Married	College and above	Yes	Government	Type 2 diabetes Mellitus	11	Yes	Yes	Others	0	0	0	0	PNPathy	Insulin		11	No	No	No	Yes	Daily less than 30 min	No	No	No	No	123	71	69	160	136	122	212	9	1.11475	26.9531
60	Female	58	Urban	Muslim	Married	Primary school	No		Type 2 diabetes Mellitus	11	Yes	No							Insulin		11	No	No	No	No		No	No	No	No	128	86	70	169	135	122	223	9	1.10656	24.5089
76	Female	58	Urban	Muslim	Married	Primary school	No		Type 2 diabetes Mellitus	11	No	Yes	Others	0	0	0	0	Thyrotoxicosis	Insulin		11	No	No	No	No		No	No	No	No	138	94	63	164	138	117	320	11	1.17949	23.4236
265	Female	58	Urban	Muslim	Married	Primary school	No		Type 2 diabetes Mellitus	11	Yes	No							Insulin		11	No	No	No	No		No	No	No	No	128	86	70	169	135	122	223	9	1.10656	24.5089
160	Female	61	Urban	Orthodox	Divorced	Illiterate	No		Type 2 diabetes Mellitus	11	No	Yes	Hypertension Others	1	0	0	0	Thayrotoxicosis and ostio arthritis	Insulin		11	No	No	No	No		Yes	No	No	No	142	94	60	166	156	144	209	10	1.08333	21.7738
341	Female	54	Urban	Orthodox	Divorced	Illiterate	No		Type 2 diabetes Mellitus	11	No	Yes	Hypertension Others	1	0	0	0	Thayrotoxicosis and ostio arthritis	Insulin		11	No	No	No	No		Yes	No	No	No	144	95	62	167	157	146	211	10	1.07534	22.231
99	Female	64	Urban	Muslim	Divorced	Primary school	No		Type 2 diabetes Mellitus	11	Yes	Yes	Hypertension	1	0	0	0		Oral hypoglycemic agents	Met and dawalin	11	No	No	No	Yes	Occasionally	No	No	No	No	135	81	81	162	127	109	111		1.16514	30.8642
293	Female	62	Urban	Muslim	Divorced	Primary school	No		Type 2 diabetes Mellitus	11	Yes	Yes	Hypertension	1	0	0	0		Oral hypoglycemic agents	Met and dawalin	11	No	No	No	Yes	Occasionally	No	No	No	No	135	81	81	162	127	109	114		1.16514	30.8642
35	Male	55	Urban	Muslim	Married	Primary school	Yes	Self/Private	Type 2 diabetes Mellitus	12	Yes	Yes	Tuberculosis Hypertension	1	1	0	0		Both	Metformin 1000 bid	12	No	No	No	No		No	No	No	No	156	92	72	164	98	105	157	9	0.933333	26.7698
156	Female	55	Urban	Muslim	Married	Primary school	No		Type 2 diabetes Mellitus	12	Yes	Yes	Hypertension Tuberculosis	1	1	0	0		Insulin		12	No	No	No	Yes	Occasionally	No	No	No	No	159	97	63	158	145	132	294	12	1.09848	25.2363
337	Female	55	Urban	Muslim	Married	Primary school	No		Type 2 diabetes Mellitus	12	Yes	Yes	Hypertension Tuberculosis	1	1	0	0		Insulin		12	No	No	No	Yes	Occasionally	No	No	No	No	161	98	65	159	146	134	296	12	1.08955	25.711
86	Male	61	Urban	Orthodox	Married	Grade 8-12	Yes	Government	Type 2 diabetes Mellitus	12	Yes	Yes	Others	0	0	0	0	PNP	Insulin		11	No	No	No	Yes	Occasionally	No	No	No	No	130	88	63	170	130	111	174	8	1.17117	21.7993
256	Male	61	Urban	Orthodox	Married	Grade 8-12	Yes	Government	Type 2 diabetes Mellitus	12	Yes	Yes		0	0	0	0	PNP	Insulin		11	No	No	No	Yes	Occasionally	No	No	No	No	130	88	63	170	130	111	174	8	1.17117	21.7993
280	Male	61	Urban	Orthodox	Married	Grade 8-12	Yes	Government	Type 2 diabetes Mellitus	12	Yes	Yes	Others	0	0	0	0	PNP	Insulin		11	No	No	No	Yes	Occasionally	No	No	No	No	130	88	63	170	130	111	176	8	1.17117	21.7993
48	Male	61	Urban	Orthodox	Single	Grade 8-12	Yes	Self/Private	Type 2 diabetes Mellitus	12	Yes	No							Insulin		12	Yes	No	No	Yes	Daily (>=30 min)	No	No	No	No	132	87	71	176	130	114	198	9	1.14035	22.921
219	Female	38	Urban	Muslim	Married	Grade 8-12	No		Type 1 diabetes Mellitus	13	Yes	Yes	Others Tuberculosis Hypertension	1	1	0	0	PNP	Both	Metformin 1000mg m.g	11	No	No	No	No		No	No	No	No	171	110	78	177	165	150	321	12	1.1	24.8971
400	Female	38	Urban	Muslim	Married	Grade 8-12	No		Type 1 diabetes Mellitus	13	Yes	Yes	Others Tuberculosis Hypertension	1	1	0	0	PNP	Both	Metformin 1000mg m.g	11	No	No	No	No		No	No	No	No	173	111	80	178	166	152	323	11	1.09211	25.2493
419	Female	38	Urban	Muslim	Married	Grade 8-12	No		Type 1 diabetes Mellitus	13	Yes	Yes	Others Tuberculosis Hypertension	1	1	0	0	PNP	Both	Metformin 1000mg m.g	11	No	No	No	No		No	No	No	No	170	109	79	178	166	151	322		1.09934	24.9337
133	Female	50	Urban	Muslim	Married	Illiterate	No		Type 2 diabetes Mellitus	13	No	No							Oral hypoglycemic agents	Met and dawalin	11	No	No	Yes	Yes	Daily (>=30 min)	No	No	No	No	106	72	69	152	103	86	139		1.19767	29.865
145	Female	50	Urban	Muslim	Married	Illiterate	No		Type 2 diabetes Mellitus	13	No	No							Oral hypoglycemic agents	Met and dawalin	11	No	No	Yes	Yes	Daily (>=30 min)	No	No	No	No	106	72	69	152	103	86	139		1.19767	29.865
319	Female	50	Urban	Muslim	Married	Illiterate	No		Type 2 diabetes Mellitus	13	No	No							Oral hypoglycemic agents	Met and dawalin	11	No	No	Yes	Yes	Daily (>=30 min)	No	No	No	No	103	75	66	149	100	84	137		1.19048	29.7284
331	Female	50	Urban	Muslim	Married	Illiterate	No		Type 2 diabetes Mellitus	13	No	No							Oral hypoglycemic agents	Met and dawalin	11	No	No	Yes	Yes	Daily (>=30 min)	No	No	No	No	103	75	66	149	100	84	137		1.19048	29.7284
37	Female	63	Urban	Orthodox	Divorced	Primary school	No		Type 2 diabetes Mellitus	13	No	No							Insulin		13	No	No	No	No		No	No	No	No	122	87	52	159	94	98	117	8	0.959184	20.5688
266	Male	43	Rural	Orthodox	Married	Grade 8-12	No		Type 2 diabetes Mellitus	13	No	Yes	Tuberculosis Hypertension	1	1	0	0		Insulin		13	No	No	yes	No		No	No	No	No	155	87	74	170	142	123	210	8	1.15447	25.6055
61	Male	60	Urban	Orthodox	Married	Grade 8-12	No		Type 2 diabetes Mellitus	13	No	Yes	Tuberculosis Hypertension	1	1	0	0		Insulin		13	No	No	No	No		No	No	No	No	155	87	74	170	142	123	214	8	1.15447	25.6055
97	Male	48	Urban	Orthodox	Married	Grade 8-12	Yes	Government	Type 2 diabetes Mellitus	14	No	Yes	Hypertension	1	0	0	0		Insulin		14	No	No	No	Yes	Daily (>=30 min)	No	No	No	No	139	89	69	171	111	89	98		1.24719	23.597
291	Male	48	Urban	Orthodox	Married	Grade 8-12	Yes	Government	Type 2 diabetes Mellitus	14	No	Yes	Hypertension	1	0	0	0		Insulin		14	No	No	No	Yes	Daily (>=30 min)	No	No	No	No	139	89	69	171	111	89	106		1.24719	23.597
427	Male	48	Urban	Orthodox	Married	Grade 8-12	Yes	Government	Type 2 diabetes Mellitus	14	No	Yes	Hypertension	1	0	0	0		Insulin		14	No	No	No	Yes	Daily (>=30 min)	No	No	No	No	141	91	73	175	109	87	102		1.25287	23.8367
85	Female	59	Urban	Orthodox	Married	Illiterate	No		Type 2 diabetes Mellitus	14	No	Yes	Hypertension Others Tuberculosis	1	1	0	0	PNP	Insulin		14	No	No	No	No		No	No	No	No	152	101	59	156	113	105	254	10	1.07619	24.2439
255	Female	59	Urban	Orthodox	Married	Illiterate	No		Type 2 diabetes Mellitus	14	No	Yes	Hypertension Others Tuberculosis	1	1	0	0	PNP	Insulin		14	No	No	No	No		No	No	No	No	152	101	59	156	113	105	254	10	1.07619	24.2439
279	Female	59	Urban	Orthodox	Married	Illiterate	Yes	Self/Private	Type 2 diabetes Mellitus	14	No	Yes	Hypertension Others Tuberculosis	1	1	0	0	PNP	Insulin		14	No	No	No	No		No	No	No	No	152	101	59	156	113	105	258	10	1.07619	24.2439
78	Male	63	Urban	Muslim	Married	Grade 8-12	No		Type 2 diabetes Mellitus	14	Yes	Yes	Hypertension Tuberculosis Others	1	1	0	0	P.Neurpathy	Insulin		14	No	No	No	Yes	Occasionally	No	No	No	No	142	89	77	175	152	135	198	9	1.12593	25.1429
248	Male	63	Urban	Muslim	Married	Grade 8-12	No		Type 2 diabetes Mellitus	14	Yes	Yes		1	1	0	0	P.Neurpathy	Insulin		14	No	No	No	Yes	Occasionally	No	No	No	No	142	89	77	175	152	135	198	9	1.12593	25.1429
25	Female	29	Urban	Orthodox	Married	Primary school	Yes	Government	Type 2 diabetes Mellitus	15	No	Yes	Hypertension	1	0	0	0		Oral hypoglycemic agents	Metformin and gilibenclimide	15	Yes	No	No	Yes	Occasionally	No	No	No	No	140	80	59	160	86.36	101.6	158	8	0.85	23.0469
132	Male	49	Urban	Muslim	Married	Grade 8-12	Yes	Self/Private	Type 2 diabetes Mellitus	15	No	No							Oral hypoglycemic agents	Met and dawalin	13	No	No	No	Yes	Daily (>=30 min)	Yes	Yes	No	No	142	81	72	174	97	88	269		1.10227	23.7812
144	Male	49	Urban	Muslim	Married	Grade 8-12	Yes	Self/Private	Type 2 diabetes Mellitus	15	No	No							Oral hypoglycemic agents	Met and dawalin	13	No	No	No	Yes	Daily (>=30 min)	Yes	Yes	No	No	142	81	72	174	97	88	269		1.10227	23.7812
318	Male	49	Urban	Muslim	Married	Grade 8-12	Yes	Self/Private	Type 2 diabetes Mellitus	15	No	No							Oral hypoglycemic agents	Met and dawalin	13	No	No	No	Yes	Daily (>=30 min)	Yes	Yes	No	No	139	84	69	171	94	86	267		1.09302	23.597
330	Male	49	Urban	Muslim	Married	Grade 8-12	Yes	Self/Private	Type 2 diabetes Mellitus	15	No	No							Oral hypoglycemic agents	Met and dawalin	13	No	No	No	Yes	Daily (>=30 min)	Yes	Yes	No	No	139	84	69	171	94	86	267		1.09302	23.597
186	Female	52	Rural	Muslim	Married	Illiterate	Yes	Farmer	Type 2 diabetes Mellitus	15	No	Yes	Hypertension	1	0	0	0		Oral hypoglycemic agents	Met and dawalin	18	No	No	No	Yes	Occasionally	No	No	No	No	117	85	54	152	87	92	185		0.945652	23.3726
367	Female	52	Rural	Muslim	Married	Illiterate	Yes	Farmer	Type 2 diabetes Mellitus	15	No	Yes	Hypertension	1	0	0	0		Oral hypoglycemic agents	Met and dawalin	18	No	No	No	Yes	Occasionally	No	No	No	No	119	86	56	153	88	94	187		0.93617	23.9224
214	Female	56	Urban	Orthodox	Married	Primary school	No		Type 2 diabetes Mellitus	15	No	Yes	Hypertension Others	1	0	0	0	Breast cancer and removed left breast	Insulin		15	No	No	No	No		No	No	No	Yes	158	90	50	157	129	112	203	9	1.15179	20.2848
395	Female	56	Urban	Orthodox	Married	Primary school	No		Type 2 diabetes Mellitus	15	No	Yes	Hypertension Others	1	0	0	0	Breast cancer and removed left breast	Insulin		15	No	No	No	No		No	No	No	Yes	160	91	52	158	130	114	205	9	1.14035	20.83
110	Male	60	Urban	Muslim	Married	College and above	Yes	Self/Private	Type 2 diabetes Mellitus	15	No	No							Insulin		13	No	No	No	Yes	Above two days per week	No	No	No	No	100	60	44	163	70	85	243		0.823529	16.5607
304	Male	60	Urban	Muslim	Married	College and above	Yes	Self/Private	Type 2 diabetes Mellitus	15	No	No							Insulin		13	No	No	No	Yes	Above two days per week	No	No	No	No	100	60	44	163	70	85	249		0.823529	16.5607
225	Female	61	Urban	Orthodox	Married	College and above	No		Type 2 diabetes Mellitus	15	No	Yes	Hypertension	1	0	0	0		Both	Insuline and metformin	15	No	No	No	Yes	Daily (>=30 min)	No	No	No	No	134	82	85	168	106.68	119.38	142		0.893617	30.1162
63	Female	64	Urban	Orthodox	Divorced	Illiterate	No		Type 2 diabetes Mellitus	15	Yes	No							Insulin		15	No	No	No	No		No	No	Yes	No	143	88	77	165	135	120	301	10	1.125	28.2828
268	Female	60	Urban	Orthodox	Divorced	Illiterate	No		Type 2 diabetes Mellitus	15	Yes	No							Insulin		15	No	No	No	No		No	No	Yes	No	143	88	77	165	135	120	290	10	1.125	28.2828
109	Female	60	Urban	Orthodox	Divorced	Illiterate	No		Type 2 diabetes Mellitus	15	Yes	Yes	Others	0	0	0	0	Goiter	Oral hypoglycemic agents	Met	15	No	No	No	Yes	Occasionally	Yes	No	No	No	155	102	73	148	112	103	250		1.08738	33.3272
303	Female	54	Urban	Muslim	Divorced	Primary school	No		Type 2 diabetes Mellitus	15	Yes	Yes	Others	0	0	0	0	Goiter	Oral hypoglycemic agents	Met	15	No	No	No	Yes	Occasionally	Yes	No	No	No	155	102	73	148	112	103	245		1.08738	33.3272
8	Female	45	Urban	Orthodox	Married	College and above	Yes	Government	Type 1 diabetes Mellitus	16	Yes	Yes	Others	0	0	0	0		Both	Metformin		No	No	No	Yes	Daily less than 30 min	Yes	No	No	No	148	97	75	168	96.52	109.22	220		0.883721	26.5731
237	Female	45	Urban	Orthodox	Married	College and above	Yes	Government	Type 1 diabetes Mellitus	16	Yes	Yes	Others	0	0	0	0		Both	Metformin		No	No	No	Yes	Daily less than 30 min	Yes	No	No	No	148	97	75	168	96.52	109.22	220		0.883721	26.5731
405	Female	45	Urban	Orthodox	Married	College and above	Yes	Government	Type 1 diabetes Mellitus	16	Yes	Yes	Others	0	0	0	0		Both	Metformin		No	No	No	Yes	Daily less than 30 min	Yes	No	No	No	147	96	74	167	93.98	106.68	219		0.880952	26.5338
432	Female	45	Urban	Orthodox	Married	College and above	Yes	Government	Type 1 diabetes Mellitus	16	Yes	Yes	Others	0	0	0	0		Both	Metformin		No	No	No	Yes	Daily less than 30 min	Yes	No	No	No	147	96	74	167	89	94	219	8	0.946809	26.5338
34	Female	58	Urban	Orthodox	Divorced	Primary school	No		Type 2 diabetes Mellitus	16	No	Yes	Hypertension Tuberculosis	1	1	0	0		Insulin		14	No	No	No	Yes	Occasionally	No	No	No	No	148	85	62	160	100	90	133	7	1.11111	24.2188
116	Female	61	Urban	Orthodox	Divorced	Illiterate	No		Type 2 diabetes Mellitus	16	Yes	Yes	Hypertension	1	0	0	0		Insulin		13	No	No	No	No		No	No	No	No	153	98	59	160	124	112	251	9	1.10714	23.0469
46	Male	59	Urban	Orthodox	Married	Primary school	Yes	Self/Private	Type 2 diabetes Mellitus	17	Yes	Yes	Hypertension Tuberculosis	1	1	0	0		Both	Metformin 500mg bid	16	Yes	No	No	Yes	Occasionally	No	No	No	No	162	90	63	69	125	110	184	9	1.13636	132.325
59	Female	62	Urban	Muslim	Divorced	Illiterate	No		Type 2 diabetes Mellitus	17	Yes	Yes	Tuberculosis Hypertension	1	1	0	0		Insulin		17	No	No	No	No		No	No	Yes	Yes	162	99	68	165	129	119	232	10	1.08403	24.977
264	Female	62	Urban	Muslim	Divorced	Illiterate	No		Type 2 diabetes Mellitus	17	Yes	Yes	Tuberculosis Hypertension	1	1	0	0		Insulin		17	No	No	yes	No		No	No	Yes	Yes	162	99	68	165	129	119	245	10	1.08403	24.977
65	Male	64	Rural	Muslim	Married	Illiterate	Yes	Farmer	Type 2 diabetes Mellitus	17	No	Yes	Hypertension	1	0	0	0		Insulin		16	No	No	Yes	Yes	Daily (>=30 min)	No	No	No	No	142	89	71	178	152	144	189	8	1.05556	22.4088
270	Male	58	Rural	Muslim	Married	Illiterate	Yes	Farmer	Type 2 diabetes Mellitus	17	No	Yes	Hypertension	1	0	0	0		Insulin		16	No	No	Yes	Yes	Daily (>=30 min)	No	No	No	No	142	89	71	178	152	144	195	8	1.05556	22.4088
71	Male	63	Urban	Muslim	Married	Primary school	No		Type 2 diabetes Mellitus	17	Yes	Yes	Hypertension Tuberculosis	1	1	0	0		Insulin		17	No	No	No	No		No	No	No	No	153	95	82	179	159	142	241	10	1.11972	25.5922
79	Male	63	Urban	Orthodox	Divorced	Primary school	No		Type 2 diabetes Mellitus	18	No	Yes	Hypertension Tuberculosis	1	1	0	0		Insulin		18	No	No	No	Yes	Daily less than 30 min	No	No	Yes	Yes	151	92	69	169	152	140	241	9	1.08571	24.1588
249	Female	60	Urban	Orthodox	Divorced	Primary school	No		Type 2 diabetes Mellitus	18	No	Yes	Hypertension Tuberculosis	1	1	0	0		Insulin		18	No	No	No	Yes	Daily less than 30 min	No	No	Yes	Yes	151	92	69	169	152	140	241	9	1.08571	24.1588
54	Male	38	Urban	Muslim	Single	Grade 8-12	Yes	Self/Private	Type 1 diabetes Mellitus	20	Yes	No							Insulin		19	No	No	No	No		No	No	No	No	120	80	60	175	69	78	73	8	0.884615	19.5918
7	Female	50	Urban	Orthodox	Divorced	College and above	Yes	Government	Type 2 diabetes Mellitus	20	Yes	Yes	Hypertension	1	0	0	0		Both	Metformin		No	No	No	Yes	Daily less than 30 min	No	No	No	No	142	69	70	165	104.14	109.22	231	8	0.953488	25.7117
236	Female	50	Urban	Orthodox	Divorced	College and above	Yes	Government	Type 2 diabetes Mellitus	20	Yes	Yes	Hypertension	1	0	0	0		Both	Metformin		No	No	No	Yes	Daily less than 30 min	No	No	No	No	142	69	70	165	104.14	109.22	231	8	0.953488	25.7117
404	Female	50	Urban	Orthodox	Divorced	College and above	Yes	Government	Type 2 diabetes Mellitus	20	Yes	Yes	Hypertension	1	0	0	0		Both	Metformin		No	No	No	Yes	Daily less than 30 min	No	No	No	No	141	68	69	164	101.6	116.84	230	8	0.869565	25.6544
431	Female	50	Urban	Orthodox	Divorced	College and above	Yes	Government	Type 2 diabetes Mellitus	20	Yes	Yes	Hypertension	1	0	0	0		Both	Metformin		No	No	No	Yes	Daily less than 30 min	No	No	No	No	141	68	69	164	101.6	106.68	230	6	0.952381	25.6544
102	Female	55	Rural	Muslim	Married	Illiterate	Yes	Farmer	Type 2 diabetes Mellitus	20	No	No							Insulin		20	No	No	Yes	Yes	Daily (>=30 min)	Yes	No	No	No	91	66	66	168	130	93	153		1.39785	23.3844
296	Female	55	Rural	Muslim	Married	Illiterate	Yes	Farmer	Type 2 diabetes Mellitus	20	No	No							Insulin		20	No	No	Yes	Yes	Daily (>=30 min)	Yes	No	No	No	91	66	66	168	130	93	154		1.39785	23.3844
103	Female	58	Rural	Muslim	Married	Illiterate	Yes	Farmer	Type 2 diabetes Mellitus	20	No	Yes	Hypertension	1	0	0	0		Oral hypoglycemic agents	Met and dawa	17	No	No	No	Yes	Daily (>=30 min)	No	No	No	No	202	132	86	159	114	140	161		0.814286	34.0176
297	Female	58	Rural	Muslim	Married	Illiterate	Yes	Farmer	Type 2 diabetes Mellitus	20	No	Yes	Hypertension	1	0	0	0		Oral hypoglycemic agents	Met and dawa	17	No	No	No	Yes	Daily (>=30 min)	No	No	No	No	202	132	86	159	114	140	162		0.814286	34.0176
257	Male	60	Rural	Muslim	Married	Grade 8-12	No		Type 2 diabetes Mellitus	20	No	Yes	Hypertension	1	0	0	0		Insulin		15	No	No	No	No		No	Yes	No	No	189	102	65	151	101	98	186		1.03061	28.5075
87	Female	60	Urban	Muslim	Married	Grade 8-12	No		Type 2 diabetes Mellitus	20	No	Yes	Hypertension	1	0	0	0		Insulin		15	No	No	No	No		No	Yes	No	No	189	102	65	151	101	98	186		1.03061	28.5075
281	Female	60	Urban	Muslim	Married	Grade 8-12	Yes	Self/Private	Type 2 diabetes Mellitus	20	No	Yes	Hypertension	1	0	0	0		Insulin		15	No	No	No	No		No	Yes	No	No	189	102	65	151	101	98	182		1.03061	28.5075
128	Male	62	Urban	Muslim	Divorced	Illiterate	No		Type 2 diabetes Mellitus	20	No	No							Oral hypoglycemic agents	Met and dawalin	20	No	No	No	No		No	No	No	No	158	93	55	159	93	72	197		1.29167	21.7555
140	Male	60	Urban	Muslim	Divorced	Illiterate	No		Type 2 diabetes Mellitus	20	No	No							Oral hypoglycemic agents	Met and dawalin	20	No	No	No	No		No	No	No	No	158	93	55	159	93	72	197		1.29167	21.7555
314	Male	64	Urban	Muslim	Divorced	Illiterate	No		Type 2 diabetes Mellitus	20	No	No							Oral hypoglycemic agents	Met and dawalin	20	No	No	No	No		No	No	No	No	155	96	52	156	90	70	195		1.28571	21.3675
326	Male	61	Urban	Muslim	Divorced	Illiterate	No		Type 2 diabetes Mellitus	20	No	No							Oral hypoglycemic agents	Met and dawalin	20	No	No	No	No		No	No	No	No	155	96	52	156	90	70	195		1.28571	21.3675
124	Male	61	Urban	Muslim	Married	Grade 8-12	Yes	Government	Type 2 diabetes Mellitus	27	Yes	Yes	Hypertension Tuberculosis	1	1	0	0		Insulin		27	No	No	No	Yes	Daily (>=30 min)	No	No	No	No	154	94	74	163	114	140	216		0.814286	27.852
136	Male	61	Urban	Muslim	Married	Grade 8-12	Yes	Government	Type 2 diabetes Mellitus	27	Yes	Yes	Hypertension Tuberculosis	1	1	0	0		Insulin		27	No	No	No	Yes	Daily (>=30 min)	No	No	No	No	156	94	74	163	114	140	216		0.814286	27.852
310	Male	61	Urban	Muslim	Married	Grade 8-12	Yes	Government	Type 2 diabetes Mellitus	27	Yes	Yes	Hypertension Tuberculosis	1	1	0	0		Insulin		27	No	No	No	Yes	Daily (>=30 min)	No	No	No	No	151	97	71	160	111	138	214		0.804348	27.7344
322	Male	54	Urban	Muslim	Married	Grade 8-12	Yes	Government	Type 2 diabetes Mellitus	27	Yes	Yes	Hypertension Tuberculosis	1	1	0	0		Insulin		27	No	No	No	Yes	Daily (>=30 min)	No	No	No	No	153	97	71	160	111	138	214		0.804348	27.7344
96	Male	54	Urban	Orthodox	Married	College and above	Yes	Government	Type 2 diabetes Mellitus	30	No	Yes	Hypertension	1	0	0	0		Both	Met and dawalin	30	No	No	No	Yes	Daily (>=30 min)	No	No	No	No	150	69	74	164	102	98	119		1.04082	27.5134
290	Male	54	Urban	Orthodox	Married	College and above	Yes	Government	Type 2 diabetes Mellitus	30	No	Yes	Hypertension	1	0	0	0		Both	Met and dawalin	30	No	No	No	Yes	Daily (>=30 min)	No	No	No	No	150	69	74	164	102	98	122		1.04082	27.5134
426	Male	54	Urban	Orthodox	Married	College and above	Yes	Government	Type 2 diabetes Mellitus	30	No	Yes	Hypertension	1	0	0	0		Both	Met and dawalin	30	No	No	No	Yes	Daily (>=30 min)	No	No	No	No	152	71	78	168	100	96	123	12	1.04167	27.6361
157	Male	56	Urban	Muslim	Married	Primary school	Yes	Self/Private	Type 2 diabetes Mellitus	52	No	Yes	Hypertension Tuberculosis	1	1	0	0		Insulin		8	No	No	No	Yes	Occasionally	Yes	No	No	No	169	102	70	177	150	135	287	11	1.11111	22.3435
338	Male	56	Urban	Muslim	Married	Primary school	Yes	Self/Private	Type 2 diabetes Mellitus	52	No	Yes	Hypertension Tuberculosis	1	1	0	0		Insulin		8	No	No	No	Yes	Occasionally	Yes	No	No	No	171	103	72	178	151	137	289	11	1.10219	22.7244
221	Male	59	Urban	Orthodox	Married	College and above	Yes	Self/Private	Type 2 diabetes Mellitus	54	Yes	Yes	Hypertension	1	0	0	0		Insulin		13	No	No	No	Yes	Daily less than 30 min	No	No	No	No	203	97	69	180	130	118	123	8	1.10169	21.2963
127	Female	48	Urban	Orthodox	Married	College and above	Yes	Government	Type 2 diabetes Mellitus	108	No	No							Oral hypoglycemic agents	Met and dawa	10	No	No	No	Yes	Occasionally	No	No	No	No	115	81	61	157	92	65	205		1.41538	24.7475
313	Female	48	Urban	Orthodox	Married	College and above	Yes	Government	Type 2 diabetes Mellitus	108	No	No							Oral hypoglycemic agents	Met and dawa	10	No	No	No	Yes	Occasionally	No	No	No	No	112	84	58	154	89	63	203		1.4127	24.4561
11	Female	20	Urban	Protestant	Single	College and above	Yes	Self/Private	Type 1 diabetes Mellitus		Yes	Yes	Others	0	0	0	0		Insulin		14	No	No	No	Yes	Daily (>=30 min)	Yes	No	No	No	107	81	45	185	83.82	104.14	305		0.804878	13.1483
240	Female	20	Urban	Protestant	Single	College and above	Yes	Self/Private	Type 1 diabetes Mellitus		Yes	Yes	Others	0	0	0	0		Insulin		14	No	No	No	Yes	Daily (>=30 min)	Yes	No	No	No	107	81	45	185	83.82	104.14	305		0.804878	13.1483
408	Female	20	Urban	Protestant	Single	College and above	Yes	Self/Private	Type 1 diabetes Mellitus		Yes	Yes	Others	0	0	0	0		Insulin		14	No	No	No	Yes	Daily (>=30 min)	Yes	No	No	No	106	80	44	184	81.28	101.6	304		0.8	12.9962
1	Female	26	Urban	Orthodox	Married	College and above	Yes		Type 1 diabetes Mellitus		Yes	Yes	Hypertension	1	0	0	0		Insulin		13	No	No	No	Yes	Daily (>=30 min)	No	No	No	No	131	82	55	158	84	97	100		0.865979	22.0317
246	Male	28	Rural	Muslim	Married	Illiterate	No		Type 2 diabetes Mellitus		Yes	No	0	0	0	0	0		Insulin		2	No	No	Yes	Yes	Occasionally	Yes	Yes	Yes	Yes	134	89	63	176	81.28	45.72	308	10	1.77778	20.3383
182	Female	35	Urban	Muslim	Divorced		No		Type 2 diabetes Mellitus		No	Yes	Hypertension	1	0	0	0		Oral hypoglycemic agents	Metformin		No	No	No	Yes	Daily (>=30 min)	No	No	No	No	165	130	85	154	91	98	105		0.928571	35.8408
363	Female	35	Urban	Muslim	Divorced		No		Type 2 diabetes Mellitus		No	Yes	Hypertension	1	0	0	0		Oral hypoglycemic agents	Metformin		No	No	No	Yes	Daily (>=30 min)	No	No	No	No	167	131	87	155	92	100	107		0.92	36.2123
147	Female	37	Urban	Muslim	Married	Illiterate	No		Type 2 diabetes Mellitus		No	Yes	Hypertension	1	0	0	0		Oral hypoglycemic agents	ሜቶፎርምንና HCT	2010	Yes	No	No	No		No	No	No	No	120	90	60	163	75	76	144		0.986842	22.5827
241	Male	43	Urban	Orthodox	Married	Grade 8-12	No		Type 2 diabetes Mellitus		No	Yes	Others	0	0	0	0	ischemic heart disease	Oral hypoglycemic agents	Metformin	1	No	No	No	No		No	No	No	No	120	80	58	150	92	107	127	8	0.859813	25.7778
150	Female	45	Rural						Type 2 diabetes Mellitus		No								Oral hypoglycemic agents	Metoforemin and Glibenclmid	5	No	No	Yes	No		Yes	Yes	No	Yes	120	70	72	168	92	98	450		0.938776	25.5102
15	Female	45	Urban	Muslim	Married	Primary school	No		Type 2 diabetes Mellitus		No	Yes	Others	0	0	0	0	Gallstones	Oral hypoglycemic agents	Metformin		No	No	No	No		No	No	No	No	130	70	70	170	101.6	88.9	245	10	1.14286	24.2215
106	Female	45	Urban	Orthodox	Married	Grade 8-12	Yes	Self/Private	Type 2 diabetes Mellitus		No	Yes	Hypertension Tuberculosis	1	1	0	0		Insulin		2	No	No	No	Yes	Occasionally	No	No	No	No	185	100	67	155	67	70	250	10	0.957143	27.8876
300	Female	45	Urban	Orthodox	Married	Grade 8-12	Yes	Self/Private	Type 2 diabetes Mellitus		No	Yes	Hypertension Tuberculosis	1	1	0	0		Insulin		2	No	No	No	Yes	Occasionally	No	No	No	No	185	100	67	155	67	70	252	10	0.957143	27.8876
12	Male	48	Urban	Muslim	Married	Grade 8-12	No		Type 2 diabetes Mellitus		No	Yes	Others	0	0	0	0	ischemic heart disease	Oral hypoglycemic agents	Metformin	1	No	No	No	No		No	No	No	No	120	80	58	150	91	101	127	8	0.90099	25.7778
17	Male	49	Rural	Muslim	Married	Illiterate	No		Type 2 diabetes Mellitus		Yes	No							Insulin		2	No	No	Yes	Yes	Occasionally	Yes	Yes	Yes	Yes	138	90	63	176	81.28	45.72	308	10	1.77778	20.3383
244	Female	56	Urban	Orthodox	Married	Primary school	No		Type 2 diabetes Mellitus		No	Yes	1	0	0	0	0	Gallstones	Oral hypoglycemic agents	Metformin		No	No	No	No		No	No	No	No	130	70	70	170	101.6	88.9	245	10	1.14286	24.2215
183	Male	63	Urban	Orthodox	Married	Grade 8-12	Yes	Self/Private	Type 2 diabetes Mellitus		No	Yes	Hypertension	1	0	0	0		Oral hypoglycemic agents	Metformin		No	No	No	Yes	Occasionally	No	No	No	No	139	89	65	173	160	115	155		1.3913	21.7181
364	Male	63	Urban	Orthodox	Married	Grade 8-12	Yes	Self/Private	Type 2 diabetes Mellitus		No	Yes	Hypertension	1	0	0	0		Oral hypoglycemic agents	Metformin		No	No	No	Yes	Occasionally	No	No	No	No	141	90	67	174	161	117	157		1.37607	22.1297
333	Female	54	Urban	Muslim	Married	Illiterate	No		Type 2 diabetes Mellitus		No	Yes	Hypertension	1	0	0	0		Oral hypoglycemic agents	ሜቶፎርምንና HCT	2010	Yes	No	No	No		No	No	No	No	117	93	57	160	72	74	142		0.972973	22.2656
129	Female	62	Urban	Orthodox	Divorced	Grade 8-12	No		Type 2 diabetes Mellitus		No	Yes	Tuberculosis	0	1	0	0		Oral hypoglycemic agents	Met and dawalin		No	No	No	Yes	Daily less than 30 min	Yes	Yes	No	No	197	88	88	156	122	111	170		1.0991	36.1604
141	Female	56	Urban	Orthodox	Divorced	Grade 8-12	No		Type 2 diabetes Mellitus			Yes	Tuberculosis	0	1	0	0		Oral hypoglycemic agents	Met and dawalin		No	No	No	Yes	Daily less than 30 min	Yes	Yes	No	No	197	88	88	156	122	111	170		1.0991	36.1604
315	Female	62	Urban	Orthodox	Divorced	Grade 8-12	No		Type 2 diabetes Mellitus		No	Yes	Tuberculosis	0	1	0	0		Oral hypoglycemic agents	Met and dawalin		No	No	No	Yes	Daily less than 30 min	Yes	Yes	No	No	194	91	85	153	119	109	168		1.09174	36.3108
327	Female	63	Urban	Orthodox	Divorced	Grade 8-12	No		Type 2 diabetes Mellitus			Yes	Tuberculosis	0	1	0	0		Oral hypoglycemic agents	Met and dawalin		No	No	No	Yes	Daily less than 30 min	Yes	Yes	No	No	194	91	85	153	119	109	168		1.09174	36.3108
